# Supplementary material for: Intratumoral immunosuppression profiles in 11q‐deleted neuroblastomas provide new potential therapeutic targets
Source: Mol Oncol. 2021 Jan 19;15(2):364–80. doi: 10.1002/1878-0261.12868 (PMC7858123; doi:10.1002/1878-0261.12868)
Supplement: Supplementary file 1 — Table S1. Absolute immune fraction scores in 11‐deleted NB versus 11q‐normal NB in the Westermann cohort. [file MOL2-15-364-s001.xlsx]

## Sheet: Hoja1
Input Sample	Subgroup	B cells naive	B cells memory	Plasma cells	T cells CD8	T cells CD4 naive	T cells CD4 memory resting	T cells CD4 memory activated	T cells follicular helper	T cells regulatory (Tregs)	T cells gamma delta	NK cells resting	NK cells activated	Monocytes	Macrophages M0	Macrophages M1	Macrophages M2	Dendritic cells resting	Dendritic cells activated	Mast cells resting	Mast cells activated	Eosinophils	Neutrophils	P-value	Correlation	RMSE	Absolute score (sig.score)
GSM1897054	11q-deleted	0.011	0.097	0.018	0.354	0	0.043	0.006	0.037	0.136	0	0	0.112	0.107	0.351	0.018	0.225	0.031	0	0	0.179	0.016	0	0	0.66	0.775	1.742
GSM1897056	11q-deleted	0.693	0.067	0.028	1.038	0.674	0.608	0	0.329	0.662	0	0	0.307	0.335	0.988	0.166	1.032	0.028	0	0	0.268	0	0	0	0.789	0.693	7.223
GSM1897058	MYCN-amplified	0.251	0	0.002	0.267	0	0.02	0	0.11	0.109	0	0	0.173	0.09	0.139	0.053	0.287	0.008	0	0.052	0.068	0.016	0	0	0.473	0.881	1.643
GSM1897064	Others	0.212	0	0.126	0.569	0	0	0.091	0.086	0.239	0	0.072	0.05	0.18	0.832	0.058	0.618	0	0	0.009	0.099	0.013	0	0	0.778	0.702	3.255
GSM1897065	11q-deleted	0	0.213	0.123	0.327	0	0.363	0	0.042	0.164	0	0	0.183	0.255	0.075	0.063	0.769	0.023	0	0.176	0	0.004	0	0	0.649	0.794	2.781
GSM1897067	11q-deleted	0.536	0	0.077	0.64	0	0.464	0	0.289	0.676	0	0	0.3	0.11	0.994	0.265	0.809	0.088	0	0	0.192	0.035	0	0	0.779	0.704	5.475
GSM1897071	11q-deleted	0.033	0.212	0.009	0.421	0	0.022	0	0.082	0.195	0	0	0.101	0.253	0.785	0.022	0.415	0	0	0.023	0.128	0.044	0	0	0.772	0.701	2.746
GSM1897072	11q-deleted	0.197	0	0.105	0.364	0	0.099	0	0.1	0.034	0	0	0.176	0.138	0.055	0.039	0.466	0	0	0.015	0.063	0.008	0	0	0.59	0.818	1.858
GSM1897073	MYCN-amplified	0.321	0.089	0.119	0.326	0	0.136	0	0.238	0.135	0	0	0.128	0.035	0.218	0.053	0.271	0	0.013	0	0.129	0.001	0	0	0.683	0.76	2.212
GSM1897075	Others	0.153	0.062	0	0.355	0	0.044	0	0.124	0.24	0	0	0.165	0.067	0.789	0.123	0.443	0.014	0	0	0.233	0.015	0	0	0.789	0.684	2.826
GSM1897076	11q-deleted	0.557	0.017	0.208	0.627	0	0.652	0.182	0.238	0.133	0	0	0.365	0.243	0.842	0.311	0.804	0	0	0	0.133	0.01	0	0	0.619	0.803	5.322
GSM1897077	MYCN-amplified	0.1	0	0	0.378	0	0	0	0.103	0.144	0	0.045	0.09	0.1	0.365	0.004	0.319	0	0	0	0.371	0.015	0	0	0.582	0.818	2.035
GSM1897078	MYCN-amplified	0.086	0.278	0.017	0.487	0	0.064	0	0.003	0.312	0	0.016	0.072	0.167	0.566	0.032	0.614	0	0	0.042	0.146	0.027	0	0	0.667	0.775	2.929
GSM1897080	11q-deleted	0.331	0	0.039	0.791	0	0.193	0	0.313	0.325	0.278	0	0.644	0.187	0.71	0.277	0.781	0	0	0.068	0.049	0.044	0	0	0.793	0.679	5.03
GSM1897082	MYCN-amplified	0	0.136	0.097	0.177	0	0.32	0	0.099	0.081	0	0	0.387	0.119	0	0.098	0.786	0.024	0	0	0.527	0.05	0.019	0	0.555	0.834	2.922
GSM1897083	11q-deleted	0.353	0	0.062	0.639	0	0.323	0.027	0.128	0.259	0	0	0.196	0.28	0.449	0.088	1.145	0	0	0.115	0	0	0.006	0	0.57	0.83	4.071
GSM1897084	11q-deleted	0.135	0.023	0	0.207	0	0.194	0	0.061	0.089	0	0	0.111	0.166	0.462	0.035	0.427	0	0	0.102	0.001	0	0	0	0.678	0.767	2.013
GSM1897094	MYCN-amplified	0.066	0	0.032	0.157	0.019	0	0	0.034	0.054	0	0	0.133	0.022	0.427	0	0.311	0	0	0	0.075	0	0.04	0	0.446	0.898	1.371
GSM1897096	MYCN-amplified	0.218	0	0.055	0.173	0	0.233	0.005	0.145	0.161	0	0	0.245	0.01	0.435	0.088	0.463	0.008	0	0	0.138	0	0	0	0.656	0.777	2.376
GSM1897103	MYCN-amplified	0.247	0	0.065	0.322	0.45	0.18	0	0.025	0.034	0	0	0.136	0.047	0.053	0.009	0.327	0	0.017	0	0.115	0	0	0	0.621	0.793	2.027
GSM1897104	MYCN-amplified	0.242	0	0.232	1.001	0	0	0.201	0.19	0.154	0	0	0.167	0.184	0.445	0.159	0.385	0	0	0.021	0.076	0	0	0	0.643	0.787	3.456
GSM1897105	MYCN-amplified	0.058	0.091	0.015	0.2	0.027	0.126	0.034	0.081	0.071	0	0	0.105	0.146	0.504	0.07	0.521	0.012	0	0.035	0.026	0	0	0	0.713	0.742	2.121
GSM1897106	MYCN-amplified	0	0.046	0.011	0.091	0	0	0	0.045	0.041	0	0	0.047	0	0.224	0.013	0.371	0	0	0	0.279	0	0	0	0.483	0.876	1.169
GSM1897107	11q-deleted	0.005	0.055	0.031	0.055	0	0.125	0	0.108	0.034	0.006	0	0.131	0.07	0.545	0.031	0.532	0	0	0	0.432	0	0	0	0.79	0.666	2.161
GSM1897111	11q-deleted	0.216	0	0.511	0.176	0	0.689	0.006	0.382	0.118	0.096	0	0.346	0.119	1.42	0.185	0.471	0	0	0	0.207	0.054	0	0	0.47	0.882	4.998
GSM1897115	MYCN-amplified	0.138	0	0.039	0.274	0	0.086	0.085	0.161	0.052	0.057	0	0.218	0.126	0.128	0.068	0.538	0	0	0	0.145	0.004	0	0	0.715	0.744	2.117
GSM1897116	11q-deleted	0.095	0	0.245	0.485	0	0.098	0.221	0.173	0.189	0.034	0	0.255	0	1.123	0.243	0.621	0	0	0	0.032	0	0	0	0.828	0.656	3.814
GSM1897117	11q-deleted	0.254	0.265	0.182	0.465	0	0.801	0	0.329	0.142	0	0	0.177	0.075	0.105	0.069	0.476	0	0	0.011	0	0	0	0	0.685	0.75	3.353
GSM1897118	MYCN-amplified	0.019	0.007	0.034	0.106	0.054	0.104	0	0.009	0.019	0	0	0.083	0.172	0.406	0	0.263	0	0.027	0	0.17	0.008	0.01	0	0.744	0.713	1.49
GSM1897119	MYCN-amplified	0.111	0.017	0	0.242	0	0.122	0	0.064	0.057	0	0	0.162	0.118	0.077	0.015	0.517	0.009	0	0	0.057	0.017	0	0	0.424	0.906	1.584
GSM1897120	MYCN-amplified	0.012	0.039	0.244	0.142	0	0.062	0.057	0.094	0.027	0	0	0.356	0.203	0.731	0.185	0.537	0	0	0	0.178	0.026	0	0	0.759	0.704	2.896
GSM1897121	MYCN-amplified	0.101	0	0.003	0.28	0	0.056	0	0.04	0.174	0	0	0.142	0.148	0.89	0.011	0.521	0	0	0	0.644	0.058	0	0	0.771	0.68	3.067
GSM1897123	MYCN-amplified	0.228	0	0	0.038	0	0.195	0	0.181	0.12	0	0.009	0.051	0.038	0.533	0	0.286	0	0	0	0.27	0.012	0	0.001	0.344	0.949	1.96
GSM1897124	MYCN-amplified	0.082	0.002	0.315	0.176	0	0.047	0.093	0.115	0.041	0	0.044	0.055	0.188	1.776	0.293	1.037	0	0	0.087	0	0	0	0	0.835	0.613	4.351
GSM1897127	MYCN-amplified	0.527	0	0.495	0.313	0	0.296	0.084	0.181	0.097	0	0	0.151	0.11	0.18	0.031	0.402	0	0	0	0.098	0.007	0	0	0.669	0.766	2.973
GSM1897129	11q-deleted	0.153	0	0	0.423	0	0.796	0	0.199	0.138	0	0	0.585	0.122	0.067	0.091	0.91	0	0	0	0.337	0.024	0	0	0.443	0.898	3.846
GSM1897134	MYCN-amplified	0.057	0.017	0.171	0.25	0	0.118	0.015	0.164	0.012	0	0	0.212	0.493	0.433	0.17	0.521	0	0	0.004	0.064	0.025	0	0	0.506	0.864	2.725
GSM1897135	MYCN-amplified	0.024	0.029	0.027	0.104	0	0.09	0	0.043	0.051	0	0	0.082	0.04	0.611	0.016	0.346	0	0	0	0.296	0.007	0.013	0	0.797	0.653	1.778
GSM1897136	11q-deleted	0.595	0.343	0.464	0.704	0.603	0.276	0	0.481	0.37	0	0	0.432	0.154	0.849	0.109	0.817	0.025	0	0	0.54	0.079	0	0	0.783	0.704	6.841
GSM1897137	MYCN-amplified	0.19	0	0.174	0.184	0	0.109	0	0.033	0.1	0	0	0.122	0.227	0.182	0.045	0.415	0	0	0.059	0.049	0.009	0	0	0.664	0.785	1.899
GSM1897138	MYCN-amplified	0.1	0	0.004	0.166	0	0.288	0	0.17	0.103	0	0.028	0.053	0.078	0.289	0.047	0.212	0.057	0	0.028	0.003	0	0	0	0.558	0.835	1.626
GSM1897140	Others	0	0.076	0.025	0.134	0	0.181	0	0.101	0	0	0	0.151	0.049	0.316	0.002	0.571	0	0.058	0.1	0	0.015	0	0	0.521	0.855	1.778
GSM1897141	MYCN-amplified	0.07	0.066	0.001	0.178	0	0.196	0	0.061	0.028	0	0	0.126	0	0.258	0.008	0.281	0	0	0	0.084	0	0	0	0.441	0.898	1.355
GSM1897142	Others	0.087	0	0.086	0.095	0	0.123	0.006	0.142	0.145	0.007	0	0.133	0	0.517	0.095	0.463	0	0	0.022	0.025	0	0	0	0.645	0.781	1.947
GSM1897143	MYCN-amplified	0.119	0.055	0	0.394	0	0.149	0	0.162	0.08	0	0	0.241	0.081	0.326	0.034	0.181	0	0	0	0.079	0	0	0.003	0.268	0.991	1.902
GSM1897144	11q-deleted	0	0.105	0.111	0.006	0.041	0.073	0	0.05	0.083	0	0	0.268	0.037	0.298	0.031	0.467	0.007	0	0	0.31	0.022	0	0	0.456	0.89	1.908
GSM1897147	11q-deleted	0.013	0.009	0.008	0.017	0	0.197	0	0.082	0.049	0.032	0	0.187	0.066	0.54	0.049	0.598	0	0	0	0.076	0	0	0	0.681	0.747	1.922
GSM1897151	Others	0.277	0	0.085	0.902	0	0.074	0.032	0.041	0.173	0	0	0.169	0.335	0.117	0.176	0.672	0	0	0.09	0	0	0	0	0.576	0.826	3.139
GSM1897152	MYCN-amplified	0.06	0	0.012	0.159	0	0.131	0	0.107	0.01	0	0	0.189	0.093	0.053	0	0.416	0.017	0.012	0	0.283	0.029	0	0	0.428	0.905	1.569
GSM1897157	MYCN-amplified	0.079	0	0.013	0.362	0	0.051	0	0.098	0.104	0	0	0.147	0.19	0.122	0	0.553	0.016	0.004	0	0.246	0.045	0	0.001	0.337	0.948	2.03
