# Supplementary material for: Intratumoral immunosuppression profiles in 11q‐deleted neuroblastomas provide new potential therapeutic targets
Source: Mol Oncol. 2021 Jan 19;15(2):364–80. doi: 10.1002/1878-0261.12868 (PMC7858123; doi:10.1002/1878-0261.12868)
Supplement: Supplementary file 2 — Table S2. Absolute immune fraction scores in 11‐deleted NB versus 11q‐normal NB in the TARGET cohort. [file MOL2-15-364-s002.xlsx]

## Sheet: Hoja1
Input Sample	Subgroup	B cells naive	B cells memory	Plasma cells	T cells CD8	T cells CD4 naive	T cells CD4 memory resting	T cells CD4 memory activated	T cells follicular helper	T cells regulatory (Tregs)	T cells gamma delta	NK cells resting	NK cells activated	Monocytes	Macrophages M0	Macrophages M1	Macrophages M2	Dendritic cells resting	Dendritic cells activated	Mast cells resting	Mast cells activated	Eosinophils	Neutrophils	P-value	Correlation	RMSE	Absolute score (sig.score)
PAAPFA	11q-deleted	0.087	0	0.199	0.415	0	0.043	0	0.063	0.073	0	0.113	0.022	0.103	0.223	0.012	0.101	0	0	0.021	0.009	0	0.027	0	0.826	0.678	1.513
PACLJN	Others	0.102	0	0.086	0.515	0	0.087	0	0.076	0.094	0	0.043	0.09	0.187	0.203	0	0.109	0	0.018	0.033	0	0	0	0	0.846	0.666	1.644
PACRYY	11q-deleted	0.24	0	0.236	0.482	0	0.233	0.031	0.064	0.01	0	0.137	0.026	0.102	0.27	0.072	0.083	0	0	0.037	0	0	0.001	0	0.895	0.626	2.024
PACRZM	11q-deleted	0.105	0	0.078	0.551	0	0	0.001	0.051	0.086	0	0.098	0.041	0.172	0.118	0	0.154	0	0.016	0.089	0	0	0	0	0.773	0.715	1.559
PACSNL	Others	0.058	0.034	0.255	0.478	0	0	0	0.048	0.023	0	0.07	0.077	0.119	0.057	0.01	0.118	0	0.014	0.055	0	0	0	0	0.762	0.706	1.418
PACSSR	Others	0.062	0	0.097	0.52	0	0	0	0.085	0.157	0	0.098	0.023	0.137	0.079	0.003	0.008	0	0.003	0.031	0.004	0	0	0	0.711	0.735	1.306
PACUGP	Others	0.152	0.061	0.136	0.564	0.022	0	0	0.046	0.135	0	0.061	0.031	0.093	0.072	0.02	0.072	0.007	0.021	0.024	0	0	0	0	0.895	0.608	1.518
PACVNB	Others	0.116	0.005	0.199	0.622	0	0	0.001	0.04	0.11	0	0.046	0.067	0.138	0.127	0.037	0.208	0.001	0	0.061	0	0	0.001	0	0.859	0.659	1.777
PACYGY	11q-deleted	0.241	0	0.101	0.629	0.045	0.121	0.022	0.037	0.071	0	0.134	0	0.129	0.202	0.028	0.057	0	0	0.027	0	0	0	0	0.892	0.615	1.846
PACZPX	Others	0.07	0	0.098	0.408	0	0	0	0.076	0.076	0	0.087	0.042	0.086	0.093	0.003	0.109	0	0.011	0.04	0	0	0.006	0	0.738	0.73	1.204
PADENF	11q-deleted	0.109	0	0.077	0.487	0.114	0	0	0.098	0.109	0	0.068	0.031	0.125	0.195	0.03	0.065	0	0.005	0.005	0.003	0	0	0	0.861	0.648	1.522
PADFLI	Others	0.032	0.014	0.099	0.419	0	0	0	0.066	0.152	0	0.048	0.079	0.104	0.053	0	0.093	0.006	0.015	0.08	0	0	0	0	0.739	0.732	1.258
PADHWC	Others	0.139	0.056	0.115	0.459	0	0.15	0	0.092	0.156	0	0.063	0.021	0.187	0.057	0.053	0.192	0.004	0.016	0.137	0	0	0.02	0	0.822	0.704	1.916
PADIEY	11q-deleted	0.085	0	0.085	0.47	0	0.049	0	0.063	0.091	0	0.1	0.019	0.115	0.123	0.01	0.07	0	0	0.03	0	0	0	0	0.727	0.733	1.309
PADIHC	Others	0.064	0	0.126	0.503	0	0	0	0.077	0.086	0	0.131	0.017	0.155	0.076	0.001	0.058	0	0	0.023	0	0	0	0	0.763	0.702	1.317
PADINC	MYCN-amplified	0.132	0	0.335	0.65	0.041	0.06	0	0.018	0.03	0	0.112	0.06	0.113	0.124	0.05	0.215	0	0.011	0.114	0	0	0.008	0	0.897	0.624	2.074
PADIRB	Others	0.072	0	0.072	0.554	0	0	0.043	0.083	0.079	0	0.07	0.037	0.108	0.068	0	0.074	0	0.017	0.036	0	0	0.005	0	0.662	0.77	1.318
PADKFS	11q-deleted	0.084	0.051	0.121	0.558	0	0.12	0.014	0.06	0.037	0	0	0.057	0.32	0.112	0.005	0.128	0	0.01	0.054	0	0	0.02	0	0.855	0.67	1.752
PADKFU	11q-deleted	0.252	0	0.069	0.501	0.203	0	0.013	0.054	0.14	0	0.079	0.029	0.178	0.148	0.01	0.085	0	0.005	0.054	0	0	0	0	0.869	0.649	1.822
PADKGF	Others	1.296	0.275	0	0.84	0	0.654	0.07	0.145	0	0.221	0	0.083	0.307	0.217	0.089	0.406	0.015	0.014	0.102	0	0	0	0	0.623	0.793	4.734
PADKRU	11q-deleted	0.254	0.025	0.158	0.458	0.026	0	0	0.091	0.171	0	0.172	0	0.149	0.104	0.01	0.132	0	0.017	0.054	0	0	0	0	0.905	0.621	1.821
PADKVV	11q-deleted	0.707	0	0	0.599	0.361	0.254	0.084	0.082	0.109	0	0.06	0	0.204	0.165	0.018	0.059	0	0.126	0.029	0	0	0	0	0.885	0.618	2.856
PADKXS	MYCN-amplified	0.067	0	0.082	0.482	0	0.003	0	0.052	0.137	0	0.081	0.03	0.163	0.099	0	0.049	0	0.011	0.051	0	0	0.007	0	0.646	0.785	1.312
PADKYP	MYCN-amplified	0.491	0.056	0.067	0.581	0	0.138	0.039	0.379	0.033	0	0	0.122	0.296	0.266	0.086	0.353	0	0.017	0.112	0	0	0	0	0.811	0.706	3.036
PADLDA	Others	0.747	0.217	0	0.747	0.227	0.311	0.095	0.088	0	0	0	0.115	0.308	0.228	0.008	0.154	0	0.044	0.192	0	0	0	0	0.801	0.688	3.481
PADLDT	MYCN-amplified	0.072	0	0.095	0.467	0	0	0	0.081	0.098	0	0.091	0.029	0.113	0.105	0	0.032	0	0.002	0.03	0	0	0	0	0.737	0.721	1.216
PADLES	11q-deleted	0.105	0	0.153	0.636	0	0.161	0.023	0.131	0	0	0	0.057	0.124	0.193	0.071	0.114	0	0	0.066	0	0	0	0	0.87	0.649	1.834
PADLIC	11q-deleted	0.177	0	0.103	0.617	0.196	0.072	0.087	0.013	0.085	0	0.079	0.001	0.145	0.199	0.002	0.073	0	0.033	0.017	0	0	0	0	0.878	0.636	1.899
PADLJN	11q-deleted	0.156	0	0.147	0.575	0	0	0.006	0.091	0.081	0	0.036	0.053	0.195	0.102	0.013	0.057	0.005	0	0.061	0	0	0	0	0.857	0.652	1.578
PADLKJ	MYCN-amplified	0.192	0.032	0.127	0.55	0	0	0	0.107	0.089	0	0	0.097	0.209	0.102	0.048	0.155	0.046	0.014	0.084	0	0	0.021	0	0.878	0.662	1.873
PADLNM	Others	0.072	0	0.154	0.441	0	0	0	0.083	0.081	0	0.06	0.053	0.13	0.057	0	0.054	0	0.017	0.024	0	0.01	0	0	0.674	0.765	1.237
PADLPR	11q-deleted	0.059	0.018	0.137	0.441	0	0	0.012	0.114	0.103	0	0.118	0	0.166	0.094	0.005	0.07	0.003	0.007	0.021	0.005	0	0	0	0.79	0.699	1.374
PADLPZ	11q-deleted	0.111	0	0.188	0.494	0	0	0	0.053	0.113	0	0.119	0	0.122	0.092	0.002	0.107	0	0.011	0.023	0	0	0.002	0	0.825	0.668	1.438
PADLTD	MYCN-amplified	0.016	0.05	0.095	0.506	0	0.011	0	0.067	0.075	0	0.067	0.066	0.129	0.066	0.002	0.039	0.004	0.006	0.032	0.002	0	0	0	0.751	0.708	1.232
PADMGA	Others	0.1	0	0.185	0.523	0	0.207	0.05	0.043	0.076	0	0	0.127	0.359	0	0.035	0.379	0.027	0.011	0.24	0	0	0.002	0	0.765	0.743	2.365
PADMTD	11q-deleted	0.049	0	0.134	0.464	0	0	0	0.05	0.142	0	0.018	0.085	0.137	0.086	0.003	0.006	0.008	0.004	0	0.04	0	0	0	0.72	0.733	1.225
PADMVB	11q-deleted	0.05	0.056	0.117	0.502	0	0	0	0.068	0.134	0	0.107	0.033	0.187	0.05	0.015	0.086	0	0.003	0.029	0.008	0	0	0	0.808	0.682	1.446
PADMXD	MYCN-amplified	0.083	0	0.079	0.469	0	0	0	0.09	0.088	0	0.016	0.115	0.147	0.107	0	0.102	0.012	0.006	0.019	0.006	0.004	0.004	0	0.732	0.733	1.346
PADMYD	11q-deleted	0.102	0	0.143	0.475	0	0.307	0.002	0.086	0.069	0	0.118	0.045	0.294	0.199	0.029	0.112	0	0.027	0.078	0	0	0	0	0.83	0.69	2.087
PADNFT	11q-deleted	0.106	0.009	0.158	0.564	0.086	0	0.005	0.038	0.089	0	0.063	0.045	0.174	0.17	0.021	0.129	0	0	0.057	0	0	0	0	0.867	0.655	1.713
PADNNX	11q-deleted	0.29	0.002	0.173	0.515	0.033	0.005	0.075	0.208	0.02	0	0.011	0.042	0.148	0.121	0.018	0.113	0	0.018	0.045	0	0.003	0.001	0	0.893	0.631	1.842
PADNXC	MYCN-amplified	0.092	0	0.088	0.456	0	0	0	0.097	0.083	0	0.052	0.064	0.191	0.167	0.004	0.073	0	0	0	0.062	0	0	0	0.752	0.726	1.427
PADPCI	11q-deleted	0.008	0.044	0.077	0.51	0.151	0	0	0.024	0.07	0	0.073	0.008	0.042	0.17	0.001	0.095	0	0	0.017	0	0	0.004	0	0.792	0.682	1.293
PADPEY	MYCN-amplified	0.101	0	0.101	0.464	0	0	0	0.03	0.121	0	0.075	0.036	0.145	0.047	0.002	0.014	0	0.003	0.003	0.029	0	0	0	0.754	0.705	1.17
PADPHP	Others	0.086	0	0.099	0.457	0	0	0	0.025	0.113	0	0.108	0.042	0.112	0.1	0.001	0.094	0	0.002	0.005	0	0	0.005	0	0.753	0.712	1.25
PADPMU	MYCN-amplified	0.103	0	0.097	0.681	0.175	0	0	0.031	0.146	0	0.083	0.004	0.137	0.166	0.011	0.059	0.003	0.006	0.004	0.004	0	0	0	0.887	0.61	1.709
PADPRJ	11q-deleted	0.291	0.048	0.062	0.535	0.209	0	0.026	0.132	0.029	0	0	0.044	0.211	0.08	0.006	0.074	0.005	0.005	0.026	0.002	0.003	0.011	0	0.881	0.627	1.799
PADRYN	MYCN-amplified	0.064	0	0.12	0.466	0	0	0	0.066	0.148	0	0.083	0.035	0.159	0.081	0	0	0	0.007	0.021	0.02	0	0	0	0.769	0.701	1.269
PADSEC	11q-deleted	0.07	0.063	0.081	0.484	0	0	0.013	0.102	0.032	0	0.113	0.001	0.1	0.198	0.014	0.18	0.015	0	0.05	0	0	0	0	0.838	0.678	1.518
PADSMF	11q-deleted	0.189	0	0.143	0.603	0.002	0	0	0.044	0.122	0	0.12	0.034	0.111	0.164	0.005	0.083	0.002	0	0.048	0	0	0	0	0.856	0.642	1.671
PADSXE	11q-deleted	0.114	0.012	0.096	0.576	0.049	0	0	0.071	0.121	0	0.042	0.034	0.163	0.301	0.05	0.159	0	0	0.052	0	0	0	0	0.867	0.663	1.84
PADSXU	Others	0.161	0	0.137	0.34	0	0.247	0	0	0.084	0	0.063	0.09	0.524	0.147	0.019	0.157	0.019	0	0.235	0	0	0	0	0.821	0.711	2.225
PADTCU	Others	0.039	0.01	0.085	0.441	0	0	0	0.036	0.152	0	0.143	0	0.143	0.11	0.002	0.084	0	0.001	0.084	0.007	0	0.013	0	0.663	0.779	1.35
PADTJJ	MYCN-amplified	0.053	0	0.079	0.413	0	0	0	0.05	0.12	0	0.08	0.057	0.109	0.09	0	0.029	0.001	0	0.037	0	0	0	0	0.727	0.727	1.118
PADTRV	11q-deleted	0	0.058	0.136	0.482	0	0.021	0	0.014	0.11	0	0.066	0.057	0.135	0.073	0.022	0.078	0.001	0	0.059	0	0	0	0	0.799	0.69	1.312
PADUKP	Others	0.062	0.002	0.082	0.483	0	0.002	0	0.055	0.109	0	0.017	0.097	0.1	0.08	0.003	0.071	0	0.007	0.024	0	0	0.01	0	0.793	0.683	1.203
PADUWR	Others	0.097	0	0.132	0.603	0	0	0	0.041	0.135	0	0.025	0.043	0.127	0.066	0.013	0.103	0.018	0.005	0.079	0	0	0.001	0	0.78	0.704	1.488
PADUYJ	MYCN-amplified	0.068	0	0.151	0.419	0	0	0	0.099	0.038	0	0.061	0.052	0.068	0.124	0	0.082	0	0.011	0.006	0.01	0	0	0	0.759	0.709	1.188
PADVSN	Others	0.123	0	0.107	0.449	0	0	0.048	0.007	0.153	0	0.124	0	0.136	0.15	0.017	0.073	0	0	0.035	0	0	0	0	0.759	0.723	1.422
PADVWW	11q-deleted	0.07	0	0.217	0.457	0	0.156	0.007	0	0.065	0	0.096	0.036	0.171	0.108	0.042	0.127	0.012	0	0.059	0	0	0	0	0.881	0.647	1.625
PADWEN	Others	0.062	0.016	0.137	0.454	0	0	0	0.06	0.07	0	0.051	0.071	0.106	0.072	0.005	0.036	0.015	0	0.059	0	0	0	0	0.769	0.702	1.214
PADWIM	Others	0.055	0.029	0.346	0.497	0	0.106	0.072	0.033	0.028	0.035	0.047	0	0.199	0.176	0.015	0.111	0.02	0.009	0.019	0.028	0.01	0	0	0.876	0.647	1.835
PADWSM	Others	0.118	0	0.28	0.546	0	0.033	0.027	0.019	0.007	0	0.002	0.091	0.175	0.205	0.06	0.173	0.009	0	0.132	0	0	0	0	0.889	0.649	1.876
PADWVR	11q-deleted	0.046	0	0.082	0.527	0	0	0	0.04	0.124	0	0.11	0.013	0.17	0.118	0.003	0.062	0.018	0.012	0.034	0	0	0	0	0.791	0.693	1.359
PADXAS	11q-deleted	0.095	0	0.179	0.794	0	0.076	0.03	0.112	0.051	0.015	0.019	0.01	0.088	0.035	0.076	0.23	0.017	0	0.078	0	0	0.007	0	0.59	0.817	1.914
PADXBB	Others	0.108	0	0.213	0.551	0	0	0.006	0.043	0.101	0	0.06	0.08	0.181	0.047	0.008	0.13	0.019	0.007	0.111	0	0	0.003	0	0.818	0.684	1.667
PAIEIF	Others	0.039	0	0.097	0.542	0	0.073	0	0.047	0.072	0	0.015	0.082	0.093	0.098	0.017	0.104	0.005	0	0.078	0	0	0.008	0	0.758	0.715	1.371
PAILZJ	11q-deleted	0.134	0	0.106	0.538	0	0.036	0.035	0.086	0.173	0	0.112	0.027	0.092	0.292	0.129	0.164	0.012	0.01	0.008	0.019	0	0	0	0.773	0.719	1.973
PAIMDS	11q-deleted	0.05	0	0.324	0.39	0	0	0.012	0.061	0.045	0	0	0.072	0.17	0.073	0.012	0.194	0.011	0	0.098	0	0	0.009	0	0.847	0.669	1.522
PAIPGU	11q-deleted	0.151	0.063	0.078	0.662	0.22	0.126	0	0.093	0.07	0	0.063	0	0.089	0.115	0.006	0.093	0	0.024	0.016	0	0	0.007	0	0.898	0.598	1.876
PAIPUD	Others	0.05	0	0.107	0.412	0	0.02	0	0.143	0.043	0	0	0.11	0.122	0.139	0.03	0.184	0.016	0	0.057	0	0.002	0	0	0.814	0.699	1.437
PAIRDP	MYCN-amplified	0.083	0	0.135	0.507	0.004	0	0	0.034	0.074	0	0.073	0.047	0.134	0.087	0.006	0.055	0.003	0.003	0.025	0	0	0.007	0	0.82	0.665	1.277
PAIRIK	Others	0.08	0	0.093	0.497	0	0	0	0.078	0.106	0	0.09	0.018	0.139	0.147	0.007	0.089	0.017	0	0.008	0.015	0	0	0	0.806	0.687	1.384
PAIRLN	11q-deleted	0.11	0	0.076	0.47	0	0.048	0	0.17	0.088	0	0.09	0.039	0.135	0.292	0.032	0.096	0	0	0	0.063	0	0	0	0.788	0.706	1.708
PAISNS	Others	0.054	0.006	0.103	0.601	0.078	0	0	0.054	0.097	0	0.008	0.057	0.149	0.101	0.004	0.027	0.003	0	0.021	0.009	0	0	0	0.852	0.635	1.373
PAITCI	11q-deleted	0.082	0	0.115	0.565	0	0.01	0.033	0.007	0.093	0	0.127	0.023	0.131	0.089	0.001	0.128	0	0.011	0.033	0	0	0.009	0	0.807	0.68	1.458
PAITEG	11q-deleted	0.115	0	0.122	0.422	0	0.174	0.012	0.029	0.145	0	0.041	0.061	0.424	0.659	0.025	0.244	0.004	0.024	0.214	0	0	0.026	0	0.737	0.749	2.741
PAITRM	11q-deleted	0.079	0.122	0.148	0.491	0	0.127	0	0.084	0.092	0	0.044	0.071	0.192	0.073	0.043	0.111	0	0.009	0.014	0	0.004	0	0	0.854	0.658	1.706
PAITZV	11q-deleted	0.096	0	0.1	0.574	0	0	0	0.061	0.146	0	0.095	0.045	0.122	0.095	0.012	0.031	0.014	0.006	0.029	0	0	0	0	0.762	0.702	1.427
PAIUJB	MYCN-amplified	0.04	0.03	0.08	0.524	0.021	0	0	0.049	0.107	0	0.084	0.012	0.113	0.051	0	0.038	0	0.015	0.003	0.017	0	0	0	0.767	0.693	1.185
PAIVHE	11q-deleted	0.157	0	0.089	0.606	0.002	0.054	0	0.031	0.183	0	0.11	0.023	0.162	0.083	0.018	0.093	0.009	0.013	0.031	0	0.001	0	0	0.828	0.665	1.665
PAIVZR	MYCN-amplified	0.078	0	0.089	0.522	0	0	0	0.041	0.114	0	0.081	0.058	0.133	0.083	0.005	0.014	0	0	0.033	0	0	0	0	0.742	0.711	1.251
PAIWVG	11q-deleted	0.06	0	0.105	0.504	0	0.018	0	0.091	0.087	0	0.122	0.055	0.206	0.131	0.021	0.073	0	0	0.074	0.027	0	0	0	0.729	0.739	1.572
PAIXNG	Others	0.118	0	0.08	0.468	0	0	0	0	0.121	0	0.117	0.039	0.149	0.093	0	0.001	0	0	0.064	0	0	0	0	0.707	0.74	1.25
PAJYHP	Others	0.098	0	0.287	0.659	0	0	0.072	0.019	0.07	0	0.025	0.052	0.133	0.128	0.108	0.153	0.011	0	0.089	0	0	0	0	0.894	0.637	1.904
PAJYLA	Others	0.051	0	0.098	0.471	0	0.082	0.011	0.035	0.135	0	0.107	0	0.121	0.13	0.006	0.211	0.014	0	0.076	0	0	0.015	0	0.727	0.75	1.561
PAJYVA	Others	0.062	0.02	0.173	0.444	0	0	0.003	0.09	0.074	0	0.089	0.03	0.138	0.126	0.007	0.052	0.008	0.01	0.04	0	0	0	0	0.804	0.689	1.367
PAJZUU	Others	0.094	0	0.092	0.529	0	0	0	0.083	0.127	0	0.109	0.035	0.152	0.094	0	0	0.003	0	0.032	0.004	0	0	0	0.711	0.735	1.354
PAJZWL	MYCN-amplified	0.071	0.012	0.207	0.514	0	0	0	0.049	0.098	0	0.047	0.051	0.155	0.108	0.031	0.173	0.012	0	0.046	0	0	0	0	0.862	0.661	1.575
PAKACY	MYCN-amplified	0.055	0	0.093	0.446	0	0	0	0.078	0.098	0	0.076	0.046	0.096	0.056	0	0.016	0	0.005	0.019	0.004	0	0.003	0	0.714	0.729	1.091
PAKADI	Others	0.105	0.015	0.066	0.578	0.132	0.128	0	0.043	0.039	0	0.048	0.056	0.108	0.067	0.018	0.172	0	0	0	0.008	0	0.004	0	0.854	0.638	1.587
PAKAFK	Others	0.151	0	0.084	0.495	0.199	0.219	0.024	0	0.068	0	0.044	0.029	0.151	0.115	0.01	0.085	0.016	0.009	0.035	0	0	0.002	0	0.864	0.645	1.736
PAKANZ	11q-deleted	0.078	0.012	0.15	0.374	0	0	0	0.059	0.146	0	0.08	0.037	0.092	0.094	0.007	0.118	0.003	0.003	0	0.026	0	0	0	0.803	0.691	1.279
PAKDHL	11q-deleted	0.01	0.061	0.152	0.402	0.018	0	0	0.072	0.063	0	0.066	0.065	0.106	0.094	0.001	0.042	0.018	0.011	0.012	0.011	0	0.012	0	0.8	0.685	1.215
PAKGKH	11q-deleted	0.11	0	0.092	0.555	0	0	0	0.06	0.095	0	0.11	0.04	0.228	0.098	0.011	0.09	0.012	0	0.055	0.01	0	0	0	0.752	0.723	1.564
PAKGMY	MYCN-amplified	0.111	0	0.097	0.518	0	0	0	0.124	0.11	0	0.083	0.031	0.167	0.06	0.002	0.031	0	0.003	0	0.036	0	0	0	0.774	0.695	1.374
PAKJBA	MYCN-amplified	0.058	0.019	0.099	0.514	0	0	0	0.036	0.121	0	0.035	0.071	0.11	0.123	0.004	0.076	0.017	0	0.019	0	0	0	0	0.713	0.741	1.303
PAKUXT	11q-deleted	0.089	0	0.107	0.531	0	0	0	0.067	0.094	0	0.064	0.037	0.191	0.034	0.006	0.149	0.001	0.014	0.027	0	0.007	0.001	0	0.78	0.704	1.42
PAKXDZ	Others	0.078	0	0.095	0.452	0	0.003	0	0.113	0.119	0	0.083	0.029	0.167	0.066	0	0.02	0	0.006	0.035	0	0	0	0	0.711	0.741	1.264
PAKYZS	Others	0.057	0	0.135	0.473	0	0.026	0.058	0.057	0.061	0	0.14	0.059	0.226	0.071	0	0.048	0.005	0.018	0.042	0	0	0	0	0.739	0.726	1.477
PALAWZ	11q-deleted	0.184	0	0.106	0.439	0	0.223	0.002	0.054	0.105	0	0.131	0	0.14	0.063	0.023	0.073	0	0.005	0	0.076	0	0	0	0.752	0.719	1.623
PALBFV	MYCN-amplified	0.046	0	0.091	0.446	0	0	0	0.094	0.091	0	0.073	0.04	0.14	0.058	0	0.041	0.001	0.006	0.014	0	0	0	0	0.719	0.731	1.14
PALBFW	11q-deleted	0.036	0.035	0.206	0.587	0	0.056	0	0.016	0.124	0	0.029	0.061	0.146	0.018	0.025	0.141	0.001	0.002	0.025	0	0	0.002	0	0.8	0.682	1.51
PALETP	11q-deleted	0.122	0.065	0.16	0.506	0.097	0.002	0	0.017	0.14	0	0.064	0.014	0.141	0.123	0.018	0.107	0.002	0.016	0.052	0	0	0.003	0	0.886	0.641	1.652
PALFRE	Others	0.708	0	0	0.805	0.586	0.079	0.052	0.095	0.086	0	0.057	0.005	0.127	0.159	0.035	0.131	0	0.043	0.071	0	0	0	0	0.902	0.594	3.036
PALHVD	11q-deleted	0.058	0	0.145	0.471	0	0	0	0.042	0.121	0	0.096	0.022	0.099	0.211	0.007	0.067	0	0	0.004	0.014	0	0.02	0	0.799	0.689	1.377
PALIIN	11q-deleted	0.232	0.07	0.045	0.501	0	0.068	0	0.095	0.17	0	0.054	0.002	0.169	0.158	0.033	0.087	0	0.027	0.019	0	0	0	0	0.838	0.672	1.73
PALKUC	MYCN-amplified	0.097	0	0.092	0.512	0	0	0	0.059	0.103	0	0.105	0.037	0.231	0.177	0.001	0.086	0	0	0.052	0.009	0	0	0	0.711	0.752	1.562
PALNHZ	MYCN-amplified	0.116	0.004	0.134	0.486	0.082	0	0	0.14	0.053	0	0.057	0.063	0.093	0.075	0.021	0.038	0.027	0.004	0.037	0	0.001	0	0	0.854	0.642	1.431
PALNVP	Others	0.098	0	0.129	0.552	0	0	0.005	0.036	0.069	0	0.085	0.03	0.112	0.043	0	0.074	0.007	0.013	0.026	0.006	0	0.007	0	0.735	0.72	1.291
PALSAE	11q-deleted	0.098	0	0.153	0.449	0	0	0	0.098	0.076	0	0.089	0.041	0.139	0.055	0	0.065	0.015	0.018	0.041	0	0	0.012	0	0.812	0.68	1.349
PALTYB	Others	0.101	0.049	0.13	0.548	0	0	0.05	0.041	0.136	0	0.015	0.101	0.23	0.05	0.034	0.21	0.012	0.008	0.209	0	0	0	0	0.751	0.746	1.923
PALUDH	11q-deleted	0.039	0	0.111	0.521	0	0	0	0.036	0.122	0	0.108	0.028	0.137	0.097	0	0.066	0.006	0	0.053	0	0	0.007	0	0.75	0.717	1.331
PALUYS	11q-deleted	0.061	0.012	0.111	0.498	0	0	0	0.063	0.1	0	0.13	0.002	0.125	0.228	0.053	0.114	0	0	0.035	0	0	0	0	0.819	0.686	1.531
PALVKK	11q-deleted	0.155	0	0.205	0.572	0	0.218	0	0.067	0.066	0	0	0.088	0.234	0.033	0.048	0.257	0.014	0.007	0.097	0	0.002	0.011	0	0.762	0.73	2.075
PALWVJ	11q-deleted	0.1	0	0.097	0.413	0	0.039	0	0.055	0.108	0	0.085	0.039	0.108	0.23	0.027	0.136	0.013	0	0.015	0.018	0	0.01	0	0.761	0.726	1.494
PALXTB	11q-deleted	0.062	0.02	0.098	0.573	0	0.071	0	0.085	0.042	0	0	0.06	0.177	0.097	0.022	0.224	0.023	0.006	0.04	0	0	0	0	0.809	0.696	1.601
PALYEC	MYCN-amplified	0.037	0	0.108	0.485	0	0	0	0.065	0.125	0	0.082	0.032	0.13	0.11	0.006	0.078	0.014	0.001	0	0.024	0.001	0	0	0.779	0.7	1.297
PALYPW	Others	0.117	0.017	0.095	0.599	0	0	0.016	0.062	0.133	0	0.032	0.077	0.197	0.059	0.025	0.141	0.014	0	0.094	0	0	0	0	0.801	0.699	1.677
PALZRG	MYCN-amplified	0.096	0	0.116	0.441	0	0	0.014	0.024	0.089	0	0.039	0.055	0.14	0.078	0	0.073	0.018	0.002	0.031	0.009	0	0	0	0.761	0.717	1.224
PALZZV	MYCN-amplified	0.07	0	0.136	0.451	0	0	0	0.038	0.127	0	0.069	0.047	0.135	0.077	0	0.091	0.014	0	0.029	0	0	0	0	0.784	0.7	1.283
PAMACS	11q-deleted	0.047	0.003	0.104	0.509	0	0	0	0.045	0.121	0	0.071	0.052	0.135	0.078	0.006	0.059	0.003	0.004	0.021	0	0	0	0	0.775	0.695	1.259
PAMBDH	MYCN-amplified	0.02	0.044	0.131	0.492	0	0	0	0.049	0.109	0	0.093	0.046	0.093	0.1	0	0.035	0.001	0	0.028	0.025	0	0	0	0.8	0.675	1.264
PAMBMJ	MYCN-amplified	0.114	0	0.191	0.522	0.027	0	0	0.006	0.107	0	0.044	0.037	0.157	0.088	0.007	0.114	0	0.002	0.027	0	0	0.002	0	0.854	0.651	1.446
PAMBYG	MYCN-amplified	0.038	0	0.088	0.522	0	0	0	0.031	0.101	0	0.068	0.059	0.122	0.054	0	0.049	0.005	0.004	0.036	0	0	0.001	0	0.724	0.724	1.18
PAMEHH	Others	0.102	0	0.105	0.385	0	0	0.099	0.078	0.043	0	0.024	0.079	0.154	0.036	0.014	0.177	0.011	0.011	0.161	0	0	0.009	0	0.731	0.758	1.488
PAMJED	MYCN-amplified	0.082	0	0.096	0.429	0	0	0	0.058	0.079	0	0.169	0	0.143	0.137	0.001	0.028	0	0.009	0.032	0.037	0	0	0	0.718	0.739	1.3
PAMLMY	11q-deleted	0.048	0	0.117	0.475	0	0	0	0.048	0.088	0	0.143	0.014	0.139	0.213	0.003	0.05	0.003	0	0.058	0	0	0	0	0.77	0.71	1.399
PAMMXF	MYCN-amplified	0.064	0	0.105	0.441	0	0	0	0.035	0.11	0	0.045	0.05	0.103	0.081	0	0.037	0.009	0.002	0.01	0	0.001	0.005	0	0.716	0.735	1.099
PAMMYR	11q-deleted	0.974	0	0	0.495	0.48	0.034	0.042	0.204	0.077	0	0.108	0.051	0.185	0.209	0.044	0.154	0	0.018	0.042	0	0	0	0	0.888	0.604	3.118
PAMNAL	11q-deleted	0.105	0	0.091	0.495	0	0.012	0	0.074	0.106	0	0.042	0.046	0.178	0.169	0.005	0.079	0	0.002	0	0.041	0	0	0	0.742	0.732	1.445
PAMNLH	11q-deleted	0.16	0	0.156	0.532	0	0.106	0.006	0.052	0.148	0	0.103	0.008	0.172	0.118	0.019	0.08	0.019	0.002	0.033	0.003	0	0	0	0.849	0.661	1.716
PAMXWF	11q-deleted	0.07	0	0.113	0.436	0	0	0	0.105	0.095	0	0.037	0.06	0.148	0.104	0	0.05	0	0.002	0.026	0.004	0	0	0	0.729	0.734	1.25
PAMYCE	11q-deleted	0.082	0	0.199	0.513	0	0	0.002	0.098	0.131	0	0.125	0.01	0.185	0.088	0.024	0.087	0	0.003	0.039	0	0	0	0	0.801	0.691	1.587
PAMYVA	11q-deleted	0.091	0	0.11	0.544	0	0	0	0.04	0.092	0	0.083	0.012	0.148	0.08	0	0.064	0.002	0.013	0.036	0	0	0	0	0.814	0.672	1.316
PAMZCE	MYCN-amplified	0.068	0	0.103	0.508	0	0	0	0.032	0.114	0	0.165	0.015	0.158	0.069	0	0.01	0	0.007	0.044	0	0	0.002	0	0.762	0.697	1.294
PAMZMG	MYCN-amplified	0.057	0	0.122	0.493	0	0	0	0.117	0.083	0	0.075	0.051	0.134	0.07	0	0.04	0	0.002	0.026	0	0	0.002	0	0.752	0.708	1.271
PAMZYM	11q-deleted	0.292	0.024	0.055	0.597	0.414	0.001	0.048	0.04	0.154	0	0.071	0	0.132	0.091	0.034	0.098	0	0.032	0.022	0	0	0	0	0.91	0.601	2.106
PANBJH	11q-deleted	0.05	0	0.097	0.445	0	0	0	0.063	0.126	0	0.111	0.014	0.166	0.056	0.007	0.065	0.007	0.006	0.047	0	0	0	0	0.774	0.706	1.26
PANBMJ	Others	0.167	0.107	0.234	0.766	0.187	0.123	0.032	0	0.017	0	0.067	0	0.177	0.106	0.076	0.112	0.001	0	0.087	0	0	0	0	0.896	0.619	2.259
PANBSP	Others	0.059	0	0.079	0.476	0	0	0.003	0.034	0.075	0	0.083	0.029	0.091	0.131	0	0.05	0	0.004	0.018	0	0	0.004	0	0.708	0.739	1.135
PANCYF	MYCN-amplified	0.219	0.109	0.134	0.669	0.333	0.163	0.061	0.001	0.016	0	0.016	0.006	0.153	0.167	0.028	0.054	0	0.015	0.039	0	0	0	0	0.91	0.601	2.184
PANDHZ	11q-deleted	0.332	0	0.023	0.804	0.032	0.024	0.008	0.087	0.2	0	0.105	0.027	0.238	0.164	0.023	0.09	0	0.02	0.027	0	0	0	0	0.821	0.669	2.202
PANGTS	11q-deleted	0.002	0.048	0.102	0.472	0	0	0	0.05	0.065	0	0.077	0.024	0.133	0.119	0.013	0.094	0.011	0.001	0.006	0.02	0	0	0	0.787	0.698	1.235
PANHUA	11q-deleted	0.26	0.005	0.089	0.542	0.194	0	0	0.033	0.193	0	0.045	0.025	0.115	0.093	0.007	0.083	0.005	0.015	0.032	0	0	0	0	0.901	0.609	1.734
PANNIJ	MYCN-amplified	0.075	0	0.08	0.507	0	0	0	0.09	0.124	0	0.103	0.019	0.105	0.217	0.022	0.092	0	0	0.042	0.002	0	0.006	0	0.78	0.706	1.484
PANRRW	11q-deleted	0.173	0	0.291	0.66	0.009	0	0	0.044	0.099	0	0.029	0.043	0.096	0.109	0.087	0.106	0.017	0	0.065	0	0	0	0	0.891	0.617	1.825
PANUKV	MYCN-amplified	0.064	0	0.163	0.453	0	0	0	0.045	0.099	0	0.022	0.047	0.101	0.107	0.01	0.102	0.022	0	0.017	0	0	0	0	0.737	0.732	1.253
PANUVK	11q-deleted	0.076	0.012	0.101	0.379	0	0.11	0	0.069	0.088	0	0.13	0.001	0.122	0.328	0.009	0.095	0	0.01	0	0.107	0	0	0	0.741	0.737	1.637
PANVAN	MYCN-amplified	0.248	0.131	0.144	0.683	0	0	0.04	0.167	0.2	0	0.081	0.057	0.269	0.145	0.01	0.073	0	0.011	0.132	0	0	0	0	0.851	0.667	2.39
PANYGR	11q-deleted	0.055	0.006	0.118	0.447	0	0	0	0.029	0.126	0	0.124	0.009	0.136	0.184	0.003	0.068	0	0	0.032	0	0	0	0	0.783	0.703	1.336
PANZHT	11q-deleted	0.143	0	0.157	0.394	0	0.258	0	0.051	0.069	0	0.003	0.103	0.256	0.282	0.18	0.08	0.002	0	0.105	0	0	0	0	0.837	0.691	2.082
PANZPV	Others	0.046	0.022	0.257	0.561	0	0.031	0	0.016	0.026	0	0.004	0.076	0.147	0.051	0.013	0.103	0.013	0.008	0.059	0	0	0.006	0	0.84	0.654	1.44
PAPAKS	MYCN-amplified	0.06	0	0.14	0.529	0	0	0	0.007	0.146	0	0.187	0	0.165	0.075	0	0.026	0	0.007	0.055	0	0	0.005	0	0.752	0.709	1.403
PAPBGH	Others	0.059	0	0.101	0.469	0	0	0	0.064	0.122	0	0	0.073	0.139	0.06	0.002	0.068	0.026	0	0.028	0.007	0	0.014	0	0.694	0.757	1.23
PAPBZI	11q-deleted	0.067	0	0.123	0.499	0	0	0	0.006	0.117	0	0.132	0.007	0.138	0.133	0.002	0.04	0	0.002	0.017	0	0	0	0	0.779	0.692	1.282
PAPEFE	MYCN-amplified	0.509	0.188	0.04	0.567	0.268	0	0.006	0.151	0.107	0	0.003	0.04	0.116	0.182	0.009	0.089	0	0.078	0.061	0	0	0	0	0.878	0.621	2.413
PAPEJW	MYCN-amplified	0.081	0	0.085	0.46	0	0	0	0.086	0.1	0	0.039	0.077	0.183	0.088	0	0.024	0.007	0.006	0.07	0	0	0	0	0.781	0.703	1.307
PAPHPE	11q-deleted	0.052	0.01	0.092	0.535	0	0	0	0.069	0.162	0	0.077	0.054	0.146	0.084	0.003	0.072	0.03	0	0.093	0	0	0	0	0.781	0.704	1.479
PAPJLD	Others	0.074	0.014	0.219	0.557	0	0.306	0	0	0.065	0	0.011	0.068	0.232	0.053	0.006	0.115	0	0.01	0.097	0	0	0	0	0.86	0.654	1.824
PAPKWN	MYCN-amplified	0.078	0.013	0.17	0.46	0	0.04	0	0.037	0.079	0	0	0.087	0.159	0.24	0.038	0.181	0.005	0	0.029	0	0	0	0	0.825	0.69	1.616
PAPRTD	Others	0.18	0	0.297	0.444	0	0.02	0.119	0.036	0.048	0	0.025	0.056	0.341	0.006	0.028	0.399	0.002	0.015	0.161	0	0	0	0	0.78	0.73	2.179
PAPSEI	MYCN-amplified	0.188	0	0.324	0.527	0	0	0.014	0.04	0.023	0	0.035	0.086	0.211	0.069	0.044	0.143	0	0	0.104	0	0	0.003	0	0.884	0.629	1.81
PAPSKM	11q-deleted	0.311	0.001	0.072	0.712	0.361	0.156	0.027	0.076	0.111	0	0.074	0.036	0.156	0.182	0.037	0.071	0	0.029	0.026	0	0	0	0	0.868	0.631	2.438
PAPTIP	MYCN-amplified	0.074	0	0.092	0.425	0	0	0.004	0.04	0.078	0	0.087	0.032	0.136	0.225	0.007	0.136	0	0	0.045	0	0	0.012	0	0.764	0.723	1.394
PAPTLD	11q-deleted	0.064	0	0.111	0.529	0	0	0.002	0.018	0.128	0	0.146	0	0.141	0.177	0	0.077	0	0.017	0.021	0	0	0	0	0.748	0.72	1.432
PAPTLY	MYCN-amplified	0.19	0.001	0.161	0.673	0.146	0	0.028	0	0.069	0	0.066	0.017	0.117	0.07	0.044	0.086	0.005	0	0.053	0	0	0.005	0	0.928	0.583	1.732
PAPTMM	MYCN-amplified	0.05	0	0.141	0.452	0	0	0	0.028	0.101	0	0.051	0.054	0.138	0.081	0.008	0.197	0	0.01	0.012	0	0	0	0	0.726	0.742	1.323
PAPUAR	11q-deleted	0.176	0.018	0.089	0.523	0.161	0.186	0.021	0	0.047	0	0.107	0	0.143	0.167	0.012	0.102	0	0.02	0.016	0.003	0	0	0	0.907	0.613	1.792
PAPUEB	Others	0.357	0.013	0.098	0.533	0.106	0.023	0.025	0.086	0.144	0	0.033	0.016	0.161	0.064	0.029	0.117	0.019	0.014	0.074	0	0	0	0	0.895	0.628	1.911
PAPUTN	MYCN-amplified	0.074	0	0.14	0.441	0	0	0	0.026	0.109	0	0.044	0.05	0.139	0.113	0.008	0.104	0	0	0.078	0	0	0.015	0	0.813	0.695	1.341
PAPWUC	11q-deleted	0.945	0.245	0.062	0.734	0.272	0.001	0.033	0.064	0.039	0	0.067	0.019	0.15	0.231	0.026	0.307	0	0.044	0.17	0	0	0	0	0.866	0.622	3.407
PAPZYP	Others	0.074	0.005	0.084	0.433	0	0.032	0	0.098	0.056	0	0.035	0.074	0.218	0.148	0.007	0.174	0	0.003	0.001	0.05	0	0.003	0	0.823	0.69	1.495
PARABN	Others	0.067	0	0.116	0.451	0	0	0	0.032	0.109	0	0.1	0.024	0.136	0.221	0	0.051	0	0.001	0.021	0	0	0	0	0.798	0.691	1.329
PARACM	11q-deleted	0.133	0.048	0.265	0.489	0	0.282	0.074	0.031	0.003	0	0.026	0	0.178	0.047	0.027	0.2	0.008	0.02	0.09	0	0	0.008	0	0.896	0.643	1.929
PARAHE	Others	0.038	0.03	0.225	0.468	0	0.261	0	0	0.001	0	0.005	0.07	0.176	0.149	0.013	0.207	0	0.004	0.127	0	0	0.01	0	0.854	0.677	1.783
PARDUJ	11q-deleted	0.103	0	0.128	0.536	0	0	0	0.06	0.093	0	0.056	0.073	0.109	0.051	0.006	0.167	0	0	0.051	0	0	0.004	0	0.804	0.684	1.436
PAREGK	Others	0.089	0	0.113	0.424	0	0	0	0.052	0.102	0	0.076	0.076	0.124	0.231	0.001	0.149	0	0	0.065	0	0	0	0	0.773	0.718	1.5
PARFBW	Others	0.077	0	0.114	0.468	0	0	0.083	0.067	0.103	0	0.175	0.044	0.179	0.097	0.018	0.128	0.016	0	0.086	0	0	0	0	0.764	0.722	1.654
PARGDJ	11q-deleted	0.101	0	0.145	0.599	0	0	0.043	0.07	0.043	0	0.055	0.03	0.109	0.107	0.019	0.259	0.012	0	0.053	0	0	0	0	0.786	0.71	1.644
PARGUX	11q-deleted	0.065	0.021	0.176	0.372	0	0.028	0	0.028	0.081	0	0.094	0.044	0.11	0.266	0.019	0.127	0	0	0.017	0	0	0.009	0	0.822	0.683	1.457
PARHYL	Others	0.123	0.036	0.148	0.483	0	0.095	0	0.056	0.074	0	0.011	0.091	0.156	0.187	0.026	0.304	0	0	0.011	0.001	0	0	0	0.748	0.736	1.803
PARIKF	MYCN-amplified	0.068	0	0.107	0.497	0.002	0	0.004	0.019	0.091	0	0.098	0.016	0.135	0.07	0	0.059	0.003	0	0.026	0	0	0.009	0	0.735	0.723	1.206
PARIKT	11q-deleted	0.082	0	0.103	0.602	0	0.008	0.031	0.022	0.101	0	0.013	0.084	0.141	0.188	0.004	0.167	0.009	0.015	0.073	0	0	0	0	0.772	0.719	1.644
PARIRD	MYCN-amplified	0.273	0	0.103	0.635	0.137	0	0.001	0.049	0.119	0	0.1	0.014	0.127	0.075	0.002	0.06	0	0.012	0.034	0	0	0.005	0	0.882	0.609	1.745
PARJAR	11q-deleted	0.078	0	0.134	0.628	0	0.14	0.07	0.144	0.018	0.01	0	0.114	0.097	0.132	0.061	0.215	0.006	0	0.085	0	0	0.025	0	0.788	0.708	1.956
PARJTB	MYCN-amplified	0.058	0.003	0.101	0.446	0	0	0	0.033	0.126	0	0.066	0.053	0.138	0.042	0	0.133	0.002	0	0.012	0.002	0.01	0.026	0	0.677	0.766	1.25
PARMFA	11q-deleted	0.206	0	0.34	0.482	0	0.015	0.052	0.105	0.032	0.026	0	0.077	0.172	0.219	0.059	0.545	0	0	0.155	0	0	0	0	0.725	0.756	2.486
PARMTT	11q-deleted	0.074	0	0.105	0.482	0	0.024	0	0.05	0.115	0	0.091	0.045	0.132	0.062	0.011	0.081	0.006	0.004	0.024	0	0	0.002	0	0.788	0.689	1.306
PARNCW	Others	0.26	0	0.085	0.465	0.271	0.114	0.029	0.057	0.103	0	0.114	0	0.128	0.103	0.01	0.074	0	0.024	0.002	0.002	0	0.002	0	0.908	0.602	1.843
PARNEE	MYCN-amplified	0.079	0	0.103	0.509	0	0	0	0.014	0.089	0	0.102	0.028	0.154	0.094	0	0.021	0.006	0.009	0.009	0.006	0	0.004	0	0.796	0.676	1.225
PARRBU	MYCN-amplified	0.084	0	0.069	0.449	0	0	0	0.08	0.103	0	0.009	0.096	0.066	0.164	0	0.094	0.001	0.006	0.006	0.021	0	0	0	0.717	0.739	1.249
PARSEA	11q-deleted	0.037	0.033	0.169	0.531	0	0	0	0.033	0.109	0	0.076	0.053	0.16	0.073	0.001	0.159	0.003	0.006	0.053	0	0	0.004	0	0.831	0.673	1.499
PARSHT	MYCN-amplified	0.039	0.031	0.132	0.568	0.048	0	0	0.035	0.133	0	0.063	0.064	0.086	0.066	0.005	0.081	0.007	0.006	0.025	0	0	0.008	0	0.867	0.622	1.395
PARUXY	11q-deleted	0.067	0	0.146	0.582	0	0	0.001	0.027	0.116	0	0.033	0.069	0.144	0.06	0.057	0.195	0.02	0	0.084	0	0	0	0	0.845	0.674	1.603
PARVME	11q-deleted	0.046	0.022	0.176	0.431	0	0.185	0	0.047	0.041	0	0.066	0.086	0.196	0.248	0.039	0.173	0.005	0	0.03	0	0	0	0	0.751	0.734	1.792
PARVRR	MYCN-amplified	0.066	0.01	0.175	0.401	0	0	0	0.064	0.068	0	0.086	0.046	0.098	0.109	0.004	0.205	0	0.014	0.026	0	0.004	0.01	0	0.786	0.708	1.389
PARXLM	Others	0.153	0	0.12	0.493	0	0	0	0.068	0.127	0	0.116	0.063	0.269	0.081	0	0.048	0.002	0.029	0.025	0	0	0	0	0.54	0.845	1.593
PASATK	11q-deleted	0.075	0	0.12	0.591	0.109	0	0.023	0.024	0.136	0	0.148	0	0.146	0.168	0.043	0.062	0	0	0.021	0	0	0	0	0.861	0.642	1.664
PASAZJ	Others	0.318	0.028	0.145	0.674	0.287	0.002	0.081	0.059	0.111	0	0.133	0	0.129	0.122	0.015	0.102	0	0.024	0.033	0	0	0	0	0.896	0.613	2.264
PASBEN	11q-deleted	0.198	0	0.081	0.561	0.427	0.261	0.034	0.066	0.082	0	0.068	0.047	0.157	0.082	0	0.055	0	0.022	0.019	0	0	0	0	0.89	0.601	2.162
PASCKI	11q-deleted	0.199	0	0.14	0.629	0.161	0.048	0.004	0	0.103	0	0.044	0	0.207	0.214	0.017	0.265	0	0.006	0.042	0	0	0	0	0.878	0.654	2.079
PASCLP	MYCN-amplified	0.053	0	0.087	0.47	0	0	0	0.028	0.101	0	0.078	0.026	0.118	0.068	0	0.019	0.007	0	0.008	0	0	0.007	0	0.729	0.719	1.071
PASCUF	11q-deleted	0.045	0	0.101	0.475	0	0	0	0.058	0.092	0	0.047	0.092	0.092	0.069	0.015	0.044	0.008	0.01	0.058	0	0	0.007	0	0.782	0.69	1.213
PASDZJ	Others	0.518	0.209	0.46	0.523	0.613	0	0.056	0	0.016	0.004	0	0.104	0.315	0.097	0.032	0.124	0	0.055	0.175	0	0	0	0	0.793	0.684	3.301
PASFRV	11q-deleted	0.392	0.017	0.123	0.486	0.494	0.01	0.119	0	0.082	0	0.05	0	0.143	0.173	0.023	0.093	0	0.023	0.038	0	0	0	0	0.905	0.617	2.266
PASGPY	Others	0.138	0	0.165	0.672	0	0	0.019	0.019	0.088	0	0.053	0.009	0.098	0.096	0.013	0.109	0.006	0	0.037	0	0	0	0	0.859	0.636	1.523
PASJRT	MYCN-amplified	0.077	0	0.097	0.456	0	0	0	0.03	0.11	0	0.15	0.006	0.116	0.069	0	0.036	0	0.004	0.039	0	0	0.005	0	0.736	0.718	1.197
PASJYB	MYCN-amplified	0.055	0.03	0.124	0.424	0	0.013	0	0.023	0.093	0	0.11	0.028	0.103	0.079	0	0.072	0.021	0.003	0.029	0	0	0.005	0	0.777	0.7	1.211
PASKJX	11q-deleted	0.168	0.026	0.15	0.521	0.111	0	0.025	0.024	0.128	0	0.114	0.002	0.18	0.173	0.007	0.045	0	0.004	0.031	0	0	0	0	0.893	0.628	1.71
PASLGS	11q-deleted	0.155	0.075	0.094	0.486	0.12	0.023	0	0.04	0.085	0	0.039	0.053	0.124	0.208	0.017	0.099	0.003	0.007	0.051	0	0	0	0	0.875	0.649	1.678
