# Supplementary material for: Intratumoral immunosuppression profiles in 11q‐deleted neuroblastomas provide new potential therapeutic targets
Source: Mol Oncol. 2021 Jan 19;15(2):364–80. doi: 10.1002/1878-0261.12868 (PMC7858123; doi:10.1002/1878-0261.12868)
Supplement: Supplementary file 4 — Table S4. Gene Set Enrichment Analysis (GSEA) of targeted genes by 11q miRNAs were analyzed with the R package (PGSEA) from BioConductor (http://www.bioconductor.org/biocLite.R). Tab 1 contains the results of the functional profiling using the GO database. Tab 2 contains the enriched biological processes of the 11q miRNAs set targeted genes. Functional blocks from the GO Biological Process (http://www.geneontology.org/) are used in this analysis. A significance level of 0.05 was used. Tab 2 displays the significant and nonredundant terms (N regulated = 11). Response to cytokine (GO:0034097) contains genes that significantly predict cytokine‐mediated signaling pathway (GO:0019221) as well as cellular response to cytokine stimulus (GO:0071345) and thus, the last two pathways are combined in the first one. In the same manner, negative regulation of immune system process (GO:0002683) contains genes shared with the regulation of immune system process (GO:0002682) and is also contained in the first one. Complete targeted genes list and KEGG pathways for each Biological Process is indicated in the subsequent tabs (GO_0006470, GO_0030031, GO_0043043, GO_0002682, GO_0006518, GO_0009617, GO_0045732, GO_0019221, GO_0002683, GO_0071345, GO_0034097). [file MOL2-15-364-s004.xlsx]

## Sheet: GSA_BP_mir
ID	N	LOR	p value	Adjusted p-values	Biological Process
GO:0006470	14	0.628066	0.0268054	1	protein dephosphorylation
GO:0016311	16	0.575974	0.0294246	1	dephosphorylation
GO:0030030	42	0.349897	0.0321038	1	cell projection organization
GO:0007600	20	0.485261	0.033092	1	sensory perception
GO:0030031	14	0.534298	0.046121	1	cell projection assembly
GO:0051493	15	0.474967	0.068416	1	regulation of cytoskeleton organization
GO:0080135	29	0.349644	0.0705466	1	regulation of cellular response to stress
GO:0034660	18	0.431794	0.0716435	1	ncRNA metabolic process
GO:0044703	16	0.458975	0.0733644	1	multi-organism reproductive process
GO:0000003	21	0.384843	0.0852572	1	reproduction
GO:0033043	40	0.275725	0.0950904	1	regulation of organelle organization
GO:0051276	33	0.287373	0.111854	1	chromosome organization
GO:0070925	19	0.368465	0.114162	1	organelle assembly
GO:0001503	10	0.495212	0.127626	1	ossification
GO:0032990	24	0.315409	0.138311	1	cell part morphogenesis
GO:0048858	24	0.315409	0.138311	1	cell projection morphogenesis
GO:0044087	28	0.28777	0.140312	1	regulation of cellular component biogenesis
GO:0031344	19	0.342785	0.140398	1	regulation of cell projection organization
GO:0007167	38	0.245114	0.146912	1	enzyme linked receptor protein signaling pathway
GO:0006260	11	0.429934	0.151891	1	DNA replication
GO:0045893	50	0.20829	0.16369	1	positive regulation of transcription, DNA-templated
GO:1903508	50	0.20829	0.16369	1	positive regulation of nucleic acid-templated transcription
GO:0034470	15	0.361957	0.167135	1	ncRNA processing
GO:0007169	25	0.283472	0.168335	1	transmembrane receptor protein tyrosine kinase signaling pathway
GO:0048589	19	0.32105	0.170082	1	developmental growth
GO:0006820	20	0.308527	0.178554	1	anion transport
GO:0030855	25	0.275036	0.179036	1	epithelial cell differentiation
GO:0050792	10	0.413944	0.188408	1	regulation of viral process
GO:0009100	14	0.346086	0.203736	1	glycoprotein metabolic process
GO:0016568	24	0.263508	0.209311	1	chromatin modification
GO:0044702	21	0.268846	0.232147	1	single organism reproductive process
GO:0048729	24	0.24708	0.236381	1	tissue morphogenesis
GO:0051129	24	0.244387	0.24454	1	negative regulation of cellular component organization
GO:0016569	22	0.25239	0.248977	1	covalent chromatin modification
GO:0032504	16	0.287474	0.260091	1	multicellular organism reproduction
GO:0048609	16	0.287474	0.260091	1	multicellular organismal reproductive process
GO:0043161	16	0.286737	0.265955	1	proteasome-mediated ubiquitin-dependent protein catabolic process
GO:0010975	13	0.310863	0.267126	1	regulation of neuron projection development
GO:0006352	10	0.351087	0.269043	1	DNA-templated transcription, initiation
GO:0019953	13	0.312257	0.269359	1	sexual reproduction
GO:0000280	10	0.352476	0.271217	1	nuclear division
GO:0032989	40	0.179811	0.276682	1	cellular component morphogenesis
GO:1901135	33	0.192955	0.283646	1	carbohydrate derivative metabolic process
GO:0000904	23	0.225641	0.293814	1	cell morphogenesis involved in differentiation
GO:0006979	18	0.251537	0.295597	1	response to oxidative stress
GO:0006325	26	0.210629	0.296691	1	chromatin organization
GO:0007276	10	0.332206	0.304939	1	gamete generation
GO:0045861	13	0.288478	0.308255	1	negative regulation of proteolysis
GO:0007017	18	0.242536	0.314661	1	microtubule-based process
GO:0060560	11	0.304097	0.318353	1	developmental growth involved in morphogenesis
GO:0051259	11	0.302814	0.319897	1	protein oligomerization
GO:0007389	11	0.295698	0.327067	1	pattern specification process
GO:0009101	13	0.275821	0.327861	1	glycoprotein biosynthetic process
GO:0014706	10	0.311923	0.329303	1	striated muscle tissue development
GO:0060537	10	0.311923	0.329303	1	muscle tissue development
GO:0048667	16	0.249539	0.331853	1	cell morphogenesis involved in neuron differentiation
GO:0048285	11	0.288391	0.34481	1	organelle fission
GO:0009790	35	0.164749	0.347362	1	embryo development
GO:0016570	19	0.220037	0.348509	1	histone modification
GO:0061061	12	0.273879	0.350119	1	muscle structure development
GO:0042594	16	0.239125	0.353996	1	response to starvation
GO:0031098	10	0.292128	0.359455	1	stress-activated protein kinase signaling cascade
GO:0051403	10	0.292128	0.359455	1	stress-activated MAPK cascade
GO:0006644	11	0.276136	0.367066	1	phospholipid metabolic process
GO:0009991	25	0.183965	0.371882	1	response to extracellular stimulus
GO:0031667	25	0.183965	0.371882	1	response to nutrient levels
GO:0045664	18	0.214016	0.372143	1	regulation of neuron differentiation
GO:0022414	25	0.183513	0.372728	1	reproductive process
GO:0006629	35	0.156045	0.373064	1	lipid metabolic process
GO:0006511	19	0.207659	0.377585	1	ubiquitin-dependent protein catabolic process
GO:0019941	19	0.207659	0.377585	1	modification-dependent protein catabolic process
GO:0043632	19	0.207659	0.377585	1	modification-dependent macromolecule catabolic process
GO:0009792	18	0.211792	0.379009	1	embryo development ending in birth or egg hatching
GO:0043009	18	0.211792	0.379009	1	chordate embryonic development
GO:0007186	22	0.190457	0.382747	1	G-protein coupled receptor signaling pathway
GO:0060070	11	0.265284	0.382881	1	canonical Wnt signaling pathway
GO:0006869	12	0.25552	0.384006	1	lipid transport
GO:0010876	12	0.25552	0.384006	1	lipid localization
GO:0055114	29	0.163734	0.392145	1	oxidation-reduction process
GO:0007423	19	0.199614	0.392474	1	sensory organ development
GO:1901137	22	0.184056	0.398635	1	carbohydrate derivative biosynthetic process
GO:0035295	21	0.184074	0.409238	1	tube development
GO:0032870	20	0.186446	0.41303	1	cellular response to hormone stimulus
GO:0051603	20	0.185524	0.418268	1	proteolysis involved in cellular protein catabolic process
GO:0007507	11	0.245847	0.421281	1	heart development
GO:0044255	27	0.158544	0.423091	1	cellular lipid metabolic process
GO:0035239	12	0.231463	0.428258	1	tube morphogenesis
GO:0060562	12	0.231463	0.428258	1	epithelial tube morphogenesis
GO:0006364	11	0.233219	0.445251	1	rRNA processing
GO:0016072	11	0.233219	0.445251	1	rRNA metabolic process
GO:0051301	16	0.192865	0.44804	1	cell division
GO:0007010	40	0.124619	0.448994	1	cytoskeleton organization
GO:0046903	39	0.125961	0.44981	1	secretion
GO:0048568	13	0.209416	0.455793	1	embryonic organ development
GO:0045333	10	0.234763	0.460766	1	cellular respiration
GO:0051046	16	0.185257	0.467395	1	regulation of secretion
GO:0048666	30	0.136716	0.467966	1	neuron development
GO:0045597	20	0.163925	0.472636	1	positive regulation of cell differentiation
GO:0001501	15	0.187299	0.474947	1	skeletal system development
GO:0000902	38	0.118143	0.483647	1	cell morphogenesis
GO:0010498	18	0.168657	0.484339	1	proteasomal protein catabolic process
GO:0061564	16	0.1767	0.489491	1	axon development
GO:0032147	11	0.20838	0.494809	1	activation of protein kinase activity
GO:0006914	20	0.155149	0.498748	1	autophagy
GO:0031175	27	0.132693	0.502874	1	neuron projection development
GO:0033674	19	0.155287	0.506637	1	positive regulation of kinase activity
GO:0010638	22	0.144258	0.508689	1	positive regulation of organelle organization
GO:0051726	36	0.113631	0.510403	1	regulation of cell cycle
GO:0000226	15	0.17124	0.515042	1	microtubule cytoskeleton organization
GO:0042254	12	0.189015	0.518297	1	ribosome biogenesis
GO:0045944	34	0.111659	0.529363	1	positive regulation of transcription from RNA polymerase II promoter
GO:0051052	12	0.182555	0.532098	1	regulation of DNA metabolic process
GO:0032535	13	0.171191	0.543503	1	regulation of cellular component size
GO:0022402	42	0.0952009	0.553768	1	cell cycle process
GO:0002009	18	0.141804	0.55458	1	morphogenesis of an epithelium
GO:0006259	30	0.110483	0.557188	1	DNA metabolic process
GO:0051347	22	0.124908	0.566563	1	positive regulation of transferase activity
GO:0007178	16	0.145481	0.566929	1	transmembrane receptor protein serine/threonine kinase signaling pathway
GO:0060627	19	0.133087	0.56986	1	regulation of vesicle-mediated transport
GO:0043900	16	0.143885	0.571624	1	regulation of multi-organism process
GO:1903530	14	0.152204	0.575704	1	regulation of secretion by cell
GO:0031396	12	0.163623	0.576444	1	regulation of protein ubiquitination
GO:1903320	12	0.163623	0.576444	1	regulation of protein modification by small protein conjugation or removal
GO:0060828	10	0.176025	0.581368	1	regulation of canonical Wnt signaling pathway
GO:0032940	35	0.0954072	0.585899	1	secretion by cell
GO:0045860	17	0.134395	0.586029	1	positive regulation of protein kinase activity
GO:0015980	13	0.150302	0.592331	1	energy derivation by oxidation of organic compounds
GO:0043903	12	0.154612	0.596943	1	regulation of symbiosis, encompassing mutualism through parasitism
GO:0002274	15	0.137942	0.599631	1	myeloid leukocyte activation
GO:0007409	14	0.142859	0.600023	1	axonogenesis
GO:0034599	11	0.158988	0.603084	1	cellular response to oxidative stress
GO:2001233	13	0.14196	0.614825	1	regulation of apoptotic signaling pathway
GO:0009887	34	0.0875853	0.621464	1	organ morphogenesis
GO:0007050	10	0.157153	0.622358	1	cell cycle arrest
GO:0009968	43	0.0766475	0.629775	1	negative regulation of signal transduction
GO:0019637	27	0.0951134	0.63042	1	organophosphate metabolic process
GO:0022604	19	0.109553	0.639765	1	regulation of cell morphogenesis
GO:0090596	10	0.147431	0.644562	1	sensory organ morphogenesis
GO:0052547	11	0.14089	0.644631	1	regulation of peptidase activity
GO:0052548	11	0.14089	0.644631	1	regulation of endopeptidase activity
GO:0044257	22	0.09992	0.64709	1	cellular protein catabolic process
GO:0015711	17	0.11304	0.64716	1	organic anion transport
GO:0097193	10	0.146129	0.647555	1	intrinsic apoptotic signaling pathway
GO:0048812	18	0.108801	0.65122	1	neuron projection morphogenesis
GO:0044403	29	0.085476	0.654807	1	symbiosis, encompassing mutualism through parasitism
GO:0044419	29	0.085476	0.654807	1	interspecies interaction between organisms
GO:0051240	42	0.0709374	0.658966	1	positive regulation of multicellular organismal process
GO:0090092	11	0.132134	0.664787	1	regulation of transmembrane receptor protein serine/threonine kinase signaling pathway
GO:0016567	35	0.0746298	0.669817	1	protein ubiquitination
GO:0009314	11	0.12942	0.671686	1	response to radiation
GO:0010769	10	0.131462	0.68098	1	regulation of cell morphogenesis involved in differentiation
GO:0048545	13	0.114077	0.684883	1	response to steroid hormone
GO:0018209	11	0.123868	0.685388	1	peptidyl-serine modification
GO:0043583	10	0.128875	0.686578	1	ear development
GO:0048839	10	0.128875	0.686578	1	inner ear development
GO:0007346	17	0.0979629	0.691632	1	regulation of mitotic cell cycle
GO:0006091	14	0.105814	0.696255	1	generation of precursor metabolites and energy
GO:1901657	10	0.122649	0.701282	1	glycosyl compound metabolic process
GO:0061024	47	0.0561428	0.71298	1	membrane organization
GO:0018108	11	0.109296	0.720162	1	peptidyl-tyrosine phosphorylation
GO:0018212	11	0.109296	0.720162	1	peptidyl-tyrosine modification
GO:0060429	39	0.0592494	0.721575	1	epithelium development
GO:0042327	34	0.062829	0.723017	1	positive regulation of phosphorylation
GO:0044265	29	0.0646907	0.735026	1	cellular macromolecule catabolic process
GO:0050767	23	0.0687437	0.747332	1	regulation of neurogenesis
GO:0051960	23	0.0687437	0.747332	1	regulation of nervous system development
GO:0030036	19	0.0748989	0.748871	1	actin cytoskeleton organization
GO:0031668	15	0.082129	0.754633	1	cellular response to extracellular stimulus
GO:0031669	15	0.082129	0.754633	1	cellular response to nutrient levels
GO:0002444	14	0.0846239	0.755249	1	myeloid leukocyte mediated immunity
GO:0051271	16	0.0788104	0.756659	1	negative regulation of cellular component movement
GO:0051346	15	0.0801938	0.759954	1	negative regulation of hydrolase activity
GO:1901565	11	0.0927646	0.761255	1	organonitrogen compound catabolic process
GO:0051050	29	0.0577045	0.762745	1	positive regulation of transport
GO:0009628	32	0.0547967	0.763913	1	response to abiotic stimulus
GO:0009267	14	0.0815911	0.764044	1	cellular response to starvation
GO:0016236	14	0.0815911	0.764044	1	macroautophagy
GO:0043254	11	0.0905277	0.767201	1	regulation of protein complex assembly
GO:0045595	44	0.0462565	0.768655	1	regulation of cell differentiation
GO:0006887	21	0.0651512	0.770193	1	exocytosis
GO:0050877	32	0.0525723	0.773197	1	neurological system process
GO:0070371	10	0.0876682	0.784106	1	ERK1 and ERK2 cascade
GO:0090288	10	0.0858603	0.788281	1	negative regulation of cellular response to growth factor stimulus
GO:0019058	19	0.0627286	0.788613	1	viral life cycle
GO:0023014	35	0.0465008	0.790336	1	signal transduction by protein phosphorylation
GO:0071375	11	0.0784168	0.797192	1	cellular response to peptide hormone stimulus
GO:1901653	11	0.0784168	0.797192	1	cellular response to peptide
GO:0071407	11	0.0775823	0.799374	1	cellular response to organic cyclic compound
GO:0006461	49	0.0377297	0.801024	1	protein complex assembly
GO:0070271	49	0.0377297	0.801024	1	protein complex biogenesis
GO:1903050	14	0.0672859	0.804303	1	regulation of proteolysis involved in cellular protein catabolic process
GO:0048646	37	0.0418449	0.806021	1	anatomical structure formation involved in morphogenesis
GO:0044712	39	0.0408195	0.806078	1	single-organism catabolic process
GO:0000278	32	0.0436327	0.810936	1	mitotic cell cycle
GO:0016032	24	0.0483254	0.817252	1	viral process
GO:0044764	24	0.0483254	0.817252	1	multi-organism cellular process
GO:0031401	41	0.0368595	0.820497	1	positive regulation of protein modification process
GO:0080134	46	0.0340139	0.825291	1	regulation of response to stress
GO:0010632	12	0.0646067	0.825303	1	regulation of epithelial cell migration
GO:0061025	10	0.0694764	0.828194	1	membrane fusion
GO:0010562	38	0.0364066	0.828712	1	positive regulation of phosphorus metabolic process
GO:0045937	38	0.0364066	0.828712	1	positive regulation of phosphate metabolic process
GO:0009725	30	0.0394551	0.833789	1	response to hormone
GO:0019439	10	0.0660262	0.836468	1	aromatic compound catabolic process
GO:0044270	10	0.0660262	0.836468	1	cellular nitrogen compound catabolic process
GO:0046700	10	0.0660262	0.836468	1	heterocycle catabolic process
GO:0006898	11	0.0624331	0.837958	1	receptor-mediated endocytosis
GO:0030336	15	0.0528201	0.840482	1	negative regulation of cell migration
GO:2000146	15	0.0528201	0.840482	1	negative regulation of cell motility
GO:0044089	16	0.0495954	0.845374	1	positive regulation of cellular component biogenesis
GO:0002253	13	0.0539878	0.847884	1	activation of immune response
GO:0002757	13	0.0539878	0.847884	1	immune response-activating signal transduction
GO:0002764	13	0.0539878	0.847884	1	immune response-regulating signaling pathway
GO:0048562	10	0.0581596	0.855732	1	embryonic organ morphogenesis
GO:0007264	19	0.0405676	0.862342	1	small GTPase mediated signal transduction
GO:0043623	21	0.0381409	0.864145	1	cellular protein complex assembly
GO:0030182	39	0.0281723	0.865444	1	neuron differentiation
GO:1901361	11	0.0514196	0.866243	1	organic cyclic compound catabolic process
GO:0006974	28	0.0326194	0.866664	1	cellular response to DNA damage stimulus
GO:0022008	48	0.0246159	0.870591	1	neurogenesis
GO:0000165	33	0.0288594	0.872457	1	MAPK cascade
GO:0001934	33	0.0280864	0.875835	1	positive regulation of protein phosphorylation
GO:0060284	25	0.0319604	0.876134	1	regulation of cell development
GO:0023057	48	0.0225066	0.881592	1	negative regulation of signaling
GO:0032970	13	0.0392779	0.888999	1	regulation of actin filament-based process
GO:0032388	12	0.0390119	0.893952	1	positive regulation of intracellular transport
GO:0032101	24	0.0262223	0.900202	1	regulation of response to external stimulus
GO:0032269	40	0.0195853	0.905119	1	negative regulation of cellular protein metabolic process
GO:0031400	28	0.0230191	0.905681	1	negative regulation of protein modification process
GO:0032446	39	0.0187626	0.910147	1	protein modification by small protein conjugation
GO:0034220	33	0.0194433	0.913866	1	ion transmembrane transport
GO:0043069	26	0.0209287	0.917176	1	negative regulation of programmed cell death
GO:0031329	27	0.0167431	0.932497	1	regulation of cellular catabolic process
GO:1901652	16	0.0210657	0.933976	1	response to peptide
GO:0010564	18	0.0193773	0.935693	1	regulation of cell cycle process
GO:0002275	13	0.0220402	0.937566	1	myeloid cell activation involved in immune response
GO:0002283	13	0.0220402	0.937566	1	neutrophil activation involved in immune response
GO:0002446	13	0.0220402	0.937566	1	neutrophil mediated immunity
GO:0036230	13	0.0220402	0.937566	1	granulocyte activation
GO:0042119	13	0.0220402	0.937566	1	neutrophil activation
GO:0043299	13	0.0220402	0.937566	1	leukocyte degranulation
GO:0043312	13	0.0220402	0.937566	1	neutrophil degranulation
GO:0045055	13	0.0220402	0.937566	1	regulated secretory pathway
GO:0030198	12	0.0227356	0.938073	1	extracellular matrix organization
GO:0043062	12	0.0227356	0.938073	1	extracellular structure organization
GO:0045786	20	0.0166966	0.941683	1	negative regulation of cell cycle
GO:0071496	16	0.0162681	0.948993	1	cellular response to external stimulus
GO:0046777	10	0.0195896	0.951186	1	protein autophosphorylation
GO:0031589	12	0.0133189	0.963694	1	cell-substrate adhesion
GO:0010648	47	0.00621137	0.967522	1	negative regulation of cell communication
GO:0006497	11	0.0114444	0.970103	1	protein lipidation
GO:0090287	13	0.0104168	0.970467	1	regulation of cellular response to growth factor stimulus
GO:0022613	17	0.00828126	0.973244	1	ribonucleoprotein complex biogenesis
GO:0043434	14	0.0076649	0.977467	1	response to peptide hormone
GO:0015672	16	0.00695186	0.97819	1	monovalent inorganic cation transport
GO:0001775	35	0.00304659	0.986099	1	cell activation
GO:0010256	17	0.00404479	0.98693	1	endomembrane system organization
GO:0002443	23	0.00211956	0.992075	1	leukocyte mediated immunity
GO:0042158	12	0.00251515	0.993142	1	lipoprotein biosynthetic process
GO:0090150	10	0.000395715	0.999013	1	establishment of protein localization to membrane
GO:0055085	45	-0.000487084	0.997503	1	transmembrane transport
GO:0040013	17	-0.000879704	0.997157	1	negative regulation of locomotion
GO:0016050	18	-0.00166459	0.99447	1	vesicle organization
GO:0071495	42	-0.00171717	0.991471	1	cellular response to endogenous stimulus
GO:0060341	39	-0.00390167	0.981276	1	regulation of cellular localization
GO:0051336	46	-0.00381395	0.980249	1	regulation of hydrolase activity
GO:0030162	26	-0.0059713	0.976329	1	regulation of proteolysis
GO:0070848	23	-0.0079418	0.970313	1	response to growth factor
GO:0071363	23	-0.0079418	0.970313	1	cellular response to growth factor stimulus
GO:0051248	43	-0.00595725	0.970094	1	negative regulation of protein metabolic process
GO:0022407	10	-0.0147657	0.963194	1	regulation of cell-cell adhesion
GO:0061136	11	-0.0150511	0.960689	1	regulation of proteasomal protein catabolic process
GO:0000122	28	-0.0108434	0.955488	1	negative regulation of transcription from RNA polymerase II promoter
GO:0060548	27	-0.011226	0.954709	1	negative regulation of cell death
GO:0015849	11	-0.0181814	0.952521	1	organic acid transport
GO:0046942	11	-0.0181814	0.952521	1	carboxylic acid transport
GO:0051094	32	-0.0119494	0.947758	1	positive regulation of developmental process
GO:0002449	10	-0.0237382	0.940863	1	lymphocyte mediated immunity
GO:0030001	29	-0.0142534	0.940533	1	metal ion transport
GO:0032103	11	-0.0241333	0.937009	1	positive regulation of response to external stimulus
GO:0007265	12	-0.0240439	0.934507	1	Ras protein signal transduction
GO:0007160	11	-0.0284697	0.92572	1	cell-matrix adhesion
GO:0018105	10	-0.0299894	0.925332	1	peptidyl-serine phosphorylation
GO:0048608	10	-0.0312067	0.922316	1	reproductive structure development
GO:0061458	10	-0.0312067	0.922316	1	reproductive system development
GO:0042060	14	-0.0266308	0.921825	1	wound healing
GO:0043410	15	-0.0258337	0.921573	1	positive regulation of MAPK cascade
GO:0006936	10	-0.0350222	0.912869	1	muscle contraction
GO:0034248	10	-0.0362333	0.909837	1	regulation of cellular amide metabolic process
GO:0048732	10	-0.0408513	0.89839	1	gland development
GO:0006753	16	-0.0337804	0.89431	1	nucleoside phosphate metabolic process
GO:0009117	16	-0.0337804	0.89431	1	nucleotide metabolic process
GO:0043066	24	-0.02857	0.891326	1	negative regulation of apoptotic process
GO:1903362	16	-0.0350129	0.890502	1	regulation of cellular protein catabolic process
GO:0016055	17	-0.0347174	0.888182	1	Wnt signaling pathway
GO:0016579	12	-0.0424077	0.884767	1	protein deubiquitination
GO:0018193	40	-0.02384	0.884641	1	peptidyl-amino acid modification
GO:0030111	13	-0.0416151	0.882422	1	regulation of Wnt signaling pathway
GO:0050795	13	-0.0418777	0.881662	1	regulation of behavior
GO:0043408	26	-0.0309463	0.877797	1	regulation of MAPK cascade
GO:0098660	24	-0.0341445	0.870306	1	inorganic ion transmembrane transport
GO:0006082	22	-0.0359738	0.868927	1	organic acid metabolic process
GO:0043436	22	-0.0359738	0.868927	1	oxoacid metabolic process
GO:1901615	14	-0.0452553	0.867567	1	organic hydroxy compound metabolic process
GO:0050778	15	-0.0446116	0.865019	1	positive regulation of immune response
GO:0032787	10	-0.0546835	0.864299	1	monocarboxylic acid metabolic process
GO:0090066	16	-0.0440398	0.862522	1	regulation of anatomical structure size
GO:0005975	15	-0.046275	0.860062	1	carbohydrate metabolic process
GO:0044723	15	-0.046275	0.860062	1	single-organism carbohydrate metabolic process
GO:0006839	13	-0.0505313	0.857485	1	mitochondrial transport
GO:0030334	26	-0.0364517	0.856269	1	regulation of cell migration
GO:2000145	26	-0.0364517	0.856269	1	regulation of cell motility
GO:0048598	20	-0.0414485	0.855905	1	embryonic morphogenesis
GO:0070647	47	-0.0279152	0.854827	1	protein modification by small protein conjugation or removal
GO:0055086	17	-0.0461924	0.851577	1	nucleobase-containing small molecule metabolic process
GO:0003006	15	-0.052336	0.841958	1	developmental process involved in reproduction
GO:0010720	10	-0.0644942	0.840217	1	positive regulation of cell development
GO:0050769	10	-0.0644942	0.840217	1	positive regulation of neurogenesis
GO:0051962	10	-0.0644942	0.840217	1	positive regulation of nervous system development
GO:0044283	12	-0.0590378	0.840065	1	small molecule biosynthetic process
GO:1902533	31	-0.0374667	0.839612	1	positive regulation of intracellular signal transduction
GO:0006396	36	-0.0351704	0.838517	1	RNA processing
GO:0006508	48	-0.0312887	0.835971	1	proteolysis
GO:0045321	30	-0.039173	0.834973	1	leukocyte activation
GO:0043269	19	-0.04962	0.832109	1	regulation of ion transport
GO:0022603	34	-0.0392695	0.824676	1	regulation of anatomical structure morphogenesis
GO:0040012	29	-0.0423833	0.824451	1	regulation of locomotion
GO:0048699	43	-0.035413	0.82367	1	generation of neurons
GO:0043087	26	-0.0459707	0.819326	1	regulation of GTPase activity
GO:0043549	32	-0.0417255	0.819044	1	regulation of kinase activity
GO:0015031	48	-0.0348219	0.817756	1	protein transport
GO:0010563	24	-0.050905	0.807668	1	negative regulation of phosphorus metabolic process
GO:0045936	24	-0.050905	0.807668	1	negative regulation of phosphate metabolic process
GO:0051130	40	-0.0408612	0.803629	1	positive regulation of cellular component organization
GO:0000302	10	-0.0809589	0.800219	1	response to reactive oxygen species
GO:1903047	28	-0.0497125	0.798062	1	mitotic cell cycle process
GO:0043547	21	-0.0581471	0.794272	1	positive regulation of GTPase activity
GO:0034622	35	-0.0467134	0.789355	1	cellular macromolecular complex assembly
GO:0006281	13	-0.0766332	0.785439	1	DNA repair
GO:0030029	22	-0.0595457	0.784803	1	actin filament-based process
GO:0008610	17	-0.0679791	0.783096	1	lipid biosynthetic process
GO:0071705	23	-0.0593143	0.781063	1	nitrogen compound transport
GO:0001819	11	-0.0854401	0.779761	1	positive regulation of cytokine production
GO:0072358	27	-0.0554204	0.779209	1	cardiovascular system development
GO:0072359	27	-0.0554204	0.779209	1	circulatory system development
GO:0070646	13	-0.0791095	0.778592	1	protein modification by small protein removal
GO:0018205	13	-0.0836233	0.766392	1	peptidyl-lysine modification
GO:0043065	25	-0.0612977	0.765021	1	positive regulation of apoptotic process
GO:0043068	25	-0.0612977	0.765021	1	positive regulation of programmed cell death
GO:0008284	32	-0.0558398	0.759484	1	positive regulation of cell proliferation
GO:1902532	19	-0.0733145	0.754162	1	negative regulation of intracellular signal transduction
GO:0046649	16	-0.0797631	0.753794	1	lymphocyte activation
GO:0051345	29	-0.0632647	0.740713	1	positive regulation of hydrolase activity
GO:0006163	14	-0.091478	0.735945	1	purine nucleotide metabolic process
GO:0009150	14	-0.091478	0.735945	1	purine ribonucleotide metabolic process
GO:0009259	14	-0.091478	0.735945	1	ribonucleotide metabolic process
GO:0019693	14	-0.091478	0.735945	1	ribose phosphate metabolic process
GO:0072521	14	-0.091478	0.735945	1	purine-containing compound metabolic process
GO:0045892	43	-0.0536063	0.735938	1	negative regulation of transcription, DNA-templated
GO:1903507	43	-0.0536063	0.735938	1	negative regulation of nucleic acid-templated transcription
GO:0055065	22	-0.0761319	0.727042	1	metal ion homeostasis
GO:0055080	22	-0.0761319	0.727042	1	cation homeostasis
GO:0098771	22	-0.0761319	0.727042	1	inorganic ion homeostasis
GO:0040007	32	-0.0642443	0.724743	1	growth
GO:0045930	11	-0.108435	0.722606	1	negative regulation of mitotic cell cycle
GO:0097190	22	-0.0775743	0.722136	1	apoptotic signaling pathway
GO:0071396	15	-0.0938858	0.720746	1	cellular response to lipid
GO:0090407	12	-0.104963	0.719705	1	organophosphate biosynthetic process
GO:0003012	11	-0.111368	0.716021	1	muscle system process
GO:0010243	27	-0.0726558	0.713267	1	response to organonitrogen compound
GO:0008380	15	-0.0973881	0.710702	1	RNA splicing
GO:0010942	26	-0.0773409	0.700819	1	positive regulation of cell death
GO:2000026	49	-0.0577057	0.699967	1	regulation of multicellular organismal development
GO:0044711	40	-0.0647694	0.693581	1	single-organism biosynthetic process
GO:0072657	14	-0.108296	0.690234	1	protein localization to membrane
GO:0006812	35	-0.0700509	0.688888	1	cation transport
GO:0051338	37	-0.0686413	0.687093	1	regulation of transferase activity
GO:1903651	10	-0.130456	0.683732	1	positive regulation of cytoplasmic transport
GO:0051241	34	-0.0731409	0.680064	1	negative regulation of multicellular organismal process
GO:0051272	10	-0.132169	0.67931	1	positive regulation of cellular component movement
GO:0022411	17	-0.104617	0.672531	1	cellular component disassembly
GO:0050801	23	-0.0909897	0.670019	1	ion homeostasis
GO:0007005	26	-0.0871209	0.665377	1	mitochondrion organization
GO:1902679	44	-0.069598	0.658205	1	negative regulation of RNA biosynthetic process
GO:0010631	15	-0.118491	0.65198	1	epithelial cell migration
GO:0090130	15	-0.118491	0.65198	1	tissue migration
GO:0090132	15	-0.118491	0.65198	1	epithelium migration
GO:0007596	10	-0.145871	0.648064	1	blood coagulation
GO:0007599	10	-0.145871	0.648064	1	hemostasis
GO:0050817	10	-0.145871	0.648064	1	coagulation
GO:0050768	10	-0.14806	0.643665	1	negative regulation of neurogenesis
GO:0051961	10	-0.14806	0.643665	1	negative regulation of nervous system development
GO:0098655	23	-0.10017	0.63931	1	cation transmembrane transport
GO:0098662	23	-0.10017	0.63931	1	inorganic cation transmembrane transport
GO:0034109	15	-0.12517	0.633398	1	homotypic cell-cell adhesion
GO:0001667	16	-0.122583	0.630139	1	ameboidal-type cell migration
GO:0010721	12	-0.143047	0.624889	1	negative regulation of cell development
GO:0007159	14	-0.13357	0.622707	1	leukocyte cell-cell adhesion
GO:0042110	14	-0.13357	0.622707	1	T cell activation
GO:0070486	14	-0.13357	0.622707	1	leukocyte aggregation
GO:0070489	14	-0.13357	0.622707	1	T cell aggregation
GO:0071593	14	-0.13357	0.622707	1	lymphocyte aggregation
GO:0051093	25	-0.103707	0.613188	1	negative regulation of developmental process
GO:0048878	35	-0.0884955	0.613057	1	chemical homeostasis
GO:1903364	10	-0.162951	0.611529	1	positive regulation of cellular protein catabolic process
GO:0071417	18	-0.122133	0.610824	1	cellular response to organonitrogen compound
GO:0001655	12	-0.148884	0.610294	1	urogenital system development
GO:0006873	20	-0.116459	0.610191	1	cellular ion homeostasis
GO:0006875	20	-0.116459	0.610191	1	cellular metal ion homeostasis
GO:0030003	20	-0.116459	0.610191	1	cellular cation homeostasis
GO:0042592	47	-0.0794802	0.602718	1	homeostatic process
GO:0040008	21	-0.116737	0.60087	1	regulation of growth
GO:0051090	13	-0.151238	0.593307	1	regulation of sequence-specific DNA binding transcription factor activity
GO:0051253	48	-0.0817005	0.589	1	negative regulation of RNA metabolic process
GO:0019752	18	-0.129967	0.588239	1	carboxylic acid metabolic process
GO:0042127	48	-0.0829936	0.583039	1	regulation of cell proliferation
GO:0034613	50	-0.0830775	0.575806	1	cellular protein localization
GO:0070727	50	-0.0830775	0.575806	1	cellular macromolecule localization
GO:0007155	45	-0.0874891	0.574244	1	cell adhesion
GO:0022610	45	-0.0874891	0.574244	1	biological adhesion
GO:2000113	48	-0.0858758	0.570148	1	negative regulation of cellular macromolecule biosynthetic process
GO:0044802	38	-0.0976163	0.562317	1	single-organism membrane organization
GO:0016458	10	-0.185647	0.560653	1	gene silencing
GO:0098609	27	-0.115745	0.558261	1	cell-cell adhesion
GO:0002684	18	-0.142564	0.553567	1	positive regulation of immune system process
GO:1901699	19	-0.140663	0.547304	1	cellular response to nitrogen compound
GO:0000375	14	-0.164787	0.544458	1	RNA splicing, via transesterification reactions
GO:0000377	14	-0.164787	0.544458	1	RNA splicing, via transesterification reactions with bulged adenosine as nucleophile
GO:0000398	14	-0.164787	0.544458	1	mRNA splicing, via spliceosome
GO:0045859	29	-0.116719	0.541429	1	regulation of protein kinase activity
GO:0019725	25	-0.126277	0.538698	1	cellular homeostasis
GO:0043588	11	-0.187702	0.538598	1	skin development
GO:0001822	11	-0.187405	0.538414	1	kidney development
GO:0072001	11	-0.187405	0.538414	1	renal system development
GO:0006874	15	-0.161611	0.538295	1	cellular calcium ion homeostasis
GO:0055074	15	-0.161611	0.538295	1	calcium ion homeostasis
GO:0072503	15	-0.161611	0.538295	1	cellular divalent inorganic cation homeostasis
GO:0072507	15	-0.161611	0.538295	1	divalent inorganic cation homeostasis
GO:0001932	50	-0.0924107	0.533565	1	regulation of protein phosphorylation
GO:0034504	13	-0.189556	0.501931	1	protein localization to nucleus
GO:0050679	10	-0.214965	0.501189	1	positive regulation of epithelial cell proliferation
GO:0002263	17	-0.166769	0.500242	1	cell activation involved in immune response
GO:0002366	17	-0.166769	0.500242	1	leukocyte activation involved in immune response
GO:0000209	15	-0.179472	0.495533	1	protein polyubiquitination
GO:0050878	13	-0.192207	0.493263	1	regulation of body fluid levels
GO:0042157	15	-0.181483	0.490313	1	lipoprotein metabolic process
GO:0006066	11	-0.212435	0.487462	1	alcohol metabolic process
GO:0032386	18	-0.167259	0.487199	1	regulation of intracellular transport
GO:0051222	10	-0.22336	0.486341	1	positive regulation of protein transport
GO:0042391	11	-0.214778	0.484917	1	regulation of membrane potential
GO:0055082	23	-0.150145	0.48225	1	cellular chemical homeostasis
GO:0009057	43	-0.113779	0.47471	1	macromolecule catabolic process
GO:0006954	11	-0.220924	0.466923	1	inflammatory response
GO:0051056	13	-0.204175	0.466875	1	regulation of small GTPase mediated signal transduction
GO:0006897	21	-0.16283	0.465112	1	endocytosis
GO:0043542	11	-0.223678	0.464556	1	endothelial cell migration
GO:0010959	12	-0.216393	0.463773	1	regulation of metal ion transport
GO:0009611	24	-0.155333	0.457252	1	response to wounding
GO:1903827	22	-0.163057	0.455804	1	regulation of cellular protein localization
GO:0042326	20	-0.171761	0.452067	1	negative regulation of phosphorylation
GO:0072594	15	-0.202869	0.440847	1	establishment of protein localization to organelle
GO:0040017	12	-0.228748	0.433104	1	positive regulation of locomotion
GO:0043086	30	-0.148994	0.428779	1	negative regulation of catalytic activity
GO:1901698	29	-0.154984	0.418143	1	response to nitrogen compound
GO:0030155	20	-0.18548	0.416898	1	regulation of cell adhesion
GO:0072331	12	-0.237935	0.412216	1	signal transduction by p53 class mediator
GO:0001817	18	-0.202741	0.400253	1	regulation of cytokine production
GO:1901701	28	-0.163873	0.399828	1	cellular response to oxygen-containing compound
GO:0051270	31	-0.1572	0.396675	1	regulation of cellular component movement
GO:0006816	15	-0.225319	0.393175	1	calcium ion transport
GO:0070838	15	-0.225319	0.393175	1	divalent metal ion transport
GO:0045088	10	-0.281275	0.389746	1	regulation of innate immune response
GO:0045596	20	-0.198468	0.385346	1	negative regulation of cell differentiation
GO:0048514	20	-0.198924	0.383391	1	blood vessel morphogenesis
GO:0001816	20	-0.200544	0.380853	1	cytokine production
GO:0009894	32	-0.164068	0.370897	1	regulation of catabolic process
GO:0016337	21	-0.204219	0.360472	1	single organismal cell-cell adhesion
GO:0098602	21	-0.204219	0.360472	1	single organism cell adhesion
GO:0033365	26	-0.186035	0.35691	1	protein localization to organelle
GO:0001933	19	-0.21677	0.354822	1	negative regulation of protein phosphorylation
GO:0050804	10	-0.300625	0.354588	1	modulation of synaptic transmission
GO:0048870	46	-0.143557	0.35237	1	cell motility
GO:0051674	46	-0.143557	0.35237	1	localization of cell
GO:0001568	23	-0.199046	0.350664	1	blood vessel development
GO:0001944	23	-0.199046	0.350664	1	vasculature development
GO:0010035	12	-0.282832	0.336223	1	response to inorganic substance
GO:0045087	15	-0.256482	0.333839	1	innate immune response
GO:0044772	13	-0.278816	0.323939	1	mitotic cell cycle phase transition
GO:1901700	46	-0.153804	0.319543	1	response to oxygen-containing compound
GO:0002252	32	-0.183244	0.317115	1	immune effector process
GO:0002521	15	-0.264839	0.313861	1	leukocyte differentiation
GO:0030097	23	-0.217305	0.310561	1	hemopoiesis
GO:0001558	15	-0.2673	0.31013	1	regulation of cell growth
GO:0006913	11	-0.31175	0.30936	1	nucleocytoplasmic transport
GO:0051169	11	-0.31175	0.30936	1	nuclear transport
GO:0043405	11	-0.315698	0.307768	1	regulation of MAP kinase activity
GO:0016477	44	-0.162273	0.303297	1	cell migration
GO:0014070	22	-0.22593	0.300873	1	response to organic cyclic compound
GO:0044770	14	-0.282946	0.298823	1	cell cycle phase transition
GO:1903829	13	-0.300282	0.28891	1	positive regulation of cellular protein localization
GO:0051656	11	-0.330544	0.28231	1	establishment of organelle localization
GO:0032880	31	-0.200534	0.281516	1	regulation of protein localization
GO:0070201	22	-0.237554	0.277552	1	regulation of establishment of protein localization
GO:0051223	19	-0.256811	0.27437	1	regulation of protein transport
GO:0001525	17	-0.27238	0.2703	1	angiogenesis
GO:0006886	31	-0.206403	0.267138	1	intracellular protein transport
GO:0030163	30	-0.210631	0.265554	1	protein catabolic process
GO:0002697	11	-0.345975	0.263208	1	regulation of immune effector process
GO:0044092	40	-0.184701	0.262988	1	negative regulation of molecular function
GO:0001666	12	-0.329187	0.260956	1	response to hypoxia
GO:0036293	12	-0.329187	0.260956	1	response to decreased oxygen levels
GO:0070482	12	-0.329187	0.260956	1	response to oxygen levels
GO:0072511	16	-0.291229	0.25647	1	divalent inorganic cation transport
GO:0060322	23	-0.244216	0.254861	1	head development
GO:0007420	22	-0.251039	0.252329	1	brain development
GO:0016049	18	-0.279303	0.249429	1	cell growth
GO:0060326	10	-0.370321	0.247757	1	cell chemotaxis
GO:0043112	10	-0.365669	0.246522	1	receptor metabolic process
GO:0071900	17	-0.290791	0.241637	1	regulation of protein serine/threonine kinase activity
GO:0034762	14	-0.331441	0.230658	1	regulation of transmembrane transport
GO:0034765	14	-0.331441	0.230658	1	regulation of ion transmembrane transport
GO:0048534	24	-0.252127	0.23049	1	hematopoietic or lymphoid organ development
GO:0030098	11	-0.373423	0.21818	1	lymphocyte differentiation
GO:1903649	15	-0.326352	0.215495	1	regulation of cytoplasmic transport
GO:0008285	21	-0.278994	0.211966	1	negative regulation of cell proliferation
GO:1901990	10	-0.399148	0.208275	1	regulation of mitotic cell cycle phase transition
GO:0033157	12	-0.382711	0.195461	1	regulation of intracellular protein transport
GO:0031347	17	-0.324334	0.19518	1	regulation of defense response
GO:0050900	14	-0.351749	0.195042	1	leukocyte migration
GO:0006952	32	-0.238509	0.193982	1	defense response
GO:1901987	11	-0.393398	0.193152	1	regulation of cell cycle phase transition
GO:0033993	24	-0.275835	0.19082	1	response to lipid
GO:0032844	10	-0.419477	0.190044	1	regulation of homeostatic process
GO:0031331	16	-0.34	0.189131	1	positive regulation of cellular catabolic process
GO:0006955	46	-0.203539	0.189043	1	immune response
GO:0051640	12	-0.395158	0.181311	1	organelle localization
GO:0051051	19	-0.318889	0.178753	1	negative regulation of transport
GO:0045862	15	-0.35701	0.178093	1	positive regulation of proteolysis
GO:0002250	12	-0.409812	0.166414	1	adaptive immune response
GO:0051235	10	-0.457868	0.166308	1	maintenance of location
GO:1902580	36	-0.241694	0.165565	1	single-organism cellular localization
GO:0031647	11	-0.446165	0.15833	1	regulation of protein stability
GO:0050673	15	-0.375613	0.152033	1	epithelial cell proliferation
GO:0010608	12	-0.413826	0.151672	1	posttranscriptional regulation of gene expression
GO:0044057	16	-0.366442	0.151644	1	regulation of system process
GO:0050678	14	-0.389826	0.151189	1	regulation of epithelial cell proliferation
GO:0008544	11	-0.439018	0.147557	1	epidermis development
GO:0050776	22	-0.321969	0.14517	1	regulation of immune response
GO:0097285	12	-0.422351	0.144722	1	cell-type specific apoptotic process
GO:0048193	12	-0.423738	0.140573	1	Golgi vesicle transport
GO:0006397	20	-0.348727	0.131177	1	mRNA processing
GO:0006469	12	-0.440507	0.128987	1	negative regulation of protein kinase activity
GO:0033673	12	-0.440507	0.128987	1	negative regulation of kinase activity
GO:0006605	18	-0.376	0.123314	1	protein targeting
GO:0016071	23	-0.335594	0.119244	1	mRNA metabolic process
GO:0051348	15	-0.411174	0.115442	1	negative regulation of transferase activity
GO:0007610	31	-0.2947	0.112209	1	behavior
GO:0002520	25	-0.333159	0.108588	1	immune system development
GO:0009967	49	-0.241778	0.107697	1	positive regulation of signal transduction
GO:0044708	13	-0.456221	0.10415	1	single-organism behavior
GO:0070588	11	-0.51515	0.104112	1	calcium ion transmembrane transport
GO:0043604	22	-0.359065	0.0996734	1	amide biosynthetic process
GO:1901566	40	-0.273681	0.096911	1	organonitrogen compound biosynthetic process
GO:0003013	17	-0.417319	0.0929748	1	circulatory system process
GO:0008015	17	-0.417319	0.0929748	1	blood circulation
GO:0006412	17	-0.418548	0.0896847	1	translation
GO:0030900	13	-0.471896	0.0892339	1	forebrain development
GO:0016482	36	-0.297591	0.0881577	1	cytoplasmic transport
GO:0042176	23	-0.390616	0.0737431	1	regulation of protein catabolic process
GO:0007267	29	-0.349417	0.0706263	1	cell-cell signaling
GO:0043603	27	-0.363218	0.0667328	1	cellular amide metabolic process
GO:0021537	10	-0.591018	0.0603557	1	telencephalon development
GO:0006935	20	-0.430958	0.0598633	1	chemotaxis
GO:0042330	20	-0.430958	0.0598633	1	taxis
GO:0009896	20	-0.444235	0.0579438	1	positive regulation of catabolic process
GO:0009607	20	-0.459516	0.049519	1	response to biotic stimulus
GO:0043043	18	-0.476115	0.0475448	1	peptide biosynthetic process
GO:0007417	29	-0.393988	0.0432642	1	central nervous system development
GO:0002682	31	-0.397629	0.0359073	1	regulation of immune system process
GO:0043207	19	-0.509418	0.035051	1	response to external biotic stimulus
GO:0051707	19	-0.509418	0.035051	1	response to other organism
GO:0006518	23	-0.45536	0.0333812	1	peptide metabolic process
GO:0009617	14	-0.616607	0.0327948	1	response to bacterium
GO:0045732	17	-0.542201	0.0318792	1	positive regulation of protein catabolic process
GO:0019221	20	-0.551578	0.0261578	1	cytokine-mediated signaling pathway
GO:0007268	17	-0.592409	0.0221015	1	synaptic transmission
GO:0002683	14	-0.639573	0.0202779	1	negative regulation of immune system process
GO:0071345	23	-0.656113	0.0061207	1	cellular response to cytokine stimulus
GO:0034097	24	-0.639902	0.00575469	1	response to cytokine
ID, identifier; GO, Gene Ontology; N, gene count; LOR, Logarithm Odds Ratio.

## Sheet: Significant GO BP
ID	N	LOR	p value	Regulated Biological Process
GO:0006470	14	0.628	0.027	protein dephosphorylation
GO:0030031	14	0.534	0.046	cell projection assembly
GO:0043043	18	-0.476	0.048	peptide biosynthetic process
GO:0002682	31	-0.398	0.036	regulation of immune system process
GO:0006518	23	-0.455	0.033	peptide metabolic process
GO:0009617	14	-0.617	0.033	response to bacterium
GO:0045732	17	-0.542	0.032	positive regulation of protein catabolic process
GO:0019221	20	-0.552	0.026	cytokine-mediated signaling pathway
GO:0002683	14	-0.64	0.02	negative regulation of immune system process
GO:0071345	23	-0.656	0.006	cellular response to cytokine stimulus
GO:0034097	24	-0.64	0.006	response to cytokine
ID, identifier; N, gene count; LOR, Logarithm Odds Ratio.
Functional blocks from the GO Biological Process (http://www.geneontology.org/) are used in this analysis.
The table shows the count of functional classes enriched in each of the comparisons and using each of the two databases.
A significance level of 0.05 was used. (i.e. functional blocks are called enriched if their corrected p-value is smaller than 0.05).
Immune-related GO terms are highlighted in blue.
Enriched functional blocks are classified into: i) up-regulated in the first biological condition compared to the second one; ii) down-regulated in the first biological condition compared to the second one; iii) not enriched.

## Sheet: GO_0006470
ID	FC	mirna_ID	KEGG
PPM1A	1	hsa-miR-3173-5p;hsa-miR-215-3p;hsa-miR-5190;hsa-miR-6721-5p;hsa-miR-8485;hsa-miR-6818-3p;hsa-miR-33a-5p;hsa-miR-1258;hsa-miR-3688-3p;hsa-miR-142-5p;hsa-miR-6505-5p;hsa-miR-1255b-2-3p;hsa-miR-6731-3p;hsa-miR-449b-5p;hsa-miR-488-5p;hsa-let-7c-3p;hsa-miR-499a-3p;hsa-miR-144-3p;hsa-miR-585-5p;hsa-miR-1305;hsa-miR-4524a-5p;hsa-miR-548i;hsa-miR-488-3p;hsa-miR-106b-5p;hsa-miR-34b-3p;hsa-miR-4666a-5p;hsa…	hsa04010
DUSP2	2	hsa-miR-6802-3p;hsa-miR-197-3p;hsa-miR-150-5p;hsa-miR-877-5p;hsa-miR-5588-5p;hsa-miR-340-5p;hsa-miR-6880-5p;hsa-miR-588;hsa-miR-6799-3p;hsa-miR-6849-3p;hsa-miR-1294;hsa-miR-6716-3p;hsa-miR-3074-5p;hsa-miR-2115-3p;hsa-miR-6759-3p;hsa-miR-186-3p;hsa-miR-499a-3p;hsa-miR-503-3p;hsa-miR-3120-3p;hsa-miR-16-1-3p;hsa-miR-410-3p;hsa-miR-34b-3p;hsa-miR-6881-3p;hsa-miR-1298-5p	hsa04010
EYA1	1	hsa-miR-4524a-5p;hsa-miR-3660;hsa-miR-6749-3p;hsa-miR-374b-5p;hsa-miR-92a-2-5p;hsa-miR-2278;hsa-miR-4795-3p;hsa-miR-1299;hsa-miR-424-5p;hsa-miR-1273g-3p;hsa-miR-34b-3p;hsa-miR-1226-3p;hsa-miR-6859-5p;hsa-miR-6769a-5p;hsa-miR-548o-5p	hsa05202
PTPRR	1	hsa-miR-518a-5p;hsa-miR-708-5p;hsa-miR-6755-5p;hsa-miR-34b-3p;hsa-miR-6769b-5p;hsa-miR-548bb-3p;hsa-miR-503-5p;hsa-miR-548c-5p;hsa-miR-6838-5p;hsa-miR-4660;hsa-miR-7107-3p;hsa-miR-6500-3p	hsa04010
PPM1F	1	hsa-miR-6748-3p;hsa-miR-495-3p;hsa-miR-509-3-5p;hsa-miR-616-3p;hsa-miR-152-5p;hsa-miR-5685;hsa-miR-513b-5p;hsa-miR-1273g-3p;hsa-miR-1343-5p;hsa-miR-1266-5p;hsa-miR-214-3p;hsa-miR-1914-3p;hsa-miR-4492;hsa-miR-4720-5p;hsa-miR-6511a-5p;hsa-miR-497-5p;hsa-miR-4443;hsa-miR-342-3p;hsa-miR-4750-3p;hsa-miR-3064-3p;hsa-miR-3685;hsa-miR-5579-3p;hsa-miR-4682;hsa-miR-4714-5p;hsa-miR-6862-3p;hsa-miR-6721-5p;h…
CYCS	1	hsa-miR-1229-5p;hsa-miR-3679-3p;hsa-miR-2113;hsa-miR-1972;hsa-miR-548d-3p;hsa-miR-146b-3p;hsa-miR-5688;hsa-miR-218-5p;hsa-miR-4733-3p;hsa-miR-4799-3p;hsa-miR-5189-3p;hsa-miR-34c-5p;hsa-miR-3187-3p;hsa-miR-4452;hsa-miR-3654;hsa-miR-26b-5p;hsa-miR-6821-3p;hsa-miR-511-3p;hsa-miR-1293;hsa-miR-6729-5p;hsa-miR-409-3p;hsa-miR-6757-3p;hsa-miR-548ac;hsa-miR-6864-5p;hsa-miR-6826-3p;hsa-miR-3926;hsa-miR-685…	hsa05164
PTPRH	1	hsa-miR-326;hsa-miR-4492;hsa-miR-6769b-5p;hsa-miR-6750-5p;hsa-miR-6818-3p;hsa-miR-3605-5p
SPRED1	1	hsa-miR-3911;hsa-miR-214-5p;hsa-miR-6861-5p;hsa-miR-494-3p;hsa-miR-141-3p;hsa-miR-1285-3p;hsa-miR-4756-3p;hsa-miR-4730;hsa-miR-5787;hsa-miR-340-3p;hsa-miR-3672;hsa-miR-26a-5p;hsa-miR-5006-3p;hsa-miR-219b-5p;hsa-miR-607;hsa-miR-1293;hsa-miR-548aa;hsa-miR-3160-5p;hsa-miR-30b-3p;hsa-miR-3682-5p;hsa-miR-16-2-3p;hsa-miR-3064-3p;hsa-miR-148b-5p;hsa-miR-5584-5p;hsa-miR-3616-5p;hsa-miR-34b-3p;hsa-miR-392…
SH3RF2	1	hsa-miR-585-5p;hsa-miR-494-3p;hsa-miR-3660;hsa-miR-3613-3p;hsa-miR-6780a-5p;hsa-miR-34b-3p;hsa-miR-27a-5p;hsa-miR-6734-3p;hsa-miR-548am-3p;hsa-miR-6505-5p;hsa-miR-6781-3p;hsa-miR-223-5p;hsa-miR-138-1-3p;hsa-miR-4743-3p
PPP1R15A	1	hsa-miR-592;hsa-miR-550a-5p;hsa-miR-3140-5p;hsa-miR-32-5p;hsa-miR-6857-5p;hsa-miR-374b-5p;hsa-miR-3163;hsa-miR-500a-5p;hsa-miR-145-5p;hsa-miR-6736-3p;hsa-miR-4657;hsa-miR-1915-3p;hsa-miR-6874-3p;hsa-miR-550b-2-5p;hsa-miR-6752-3p;hsa-miR-136-5p;hsa-miR-4743-3p	hsa04141
CRY2	1	hsa-miR-24-3p;hsa-miR-17-3p;hsa-miR-6827-5p;hsa-miR-1304-3p;hsa-miR-6797-3p;hsa-miR-653-3p;hsa-miR-214-5p;hsa-miR-5006-3p;hsa-miR-181a-2-3p;hsa-miR-6854-5p;hsa-miR-26b-3p;hsa-miR-6861-5p;hsa-miR-4656;hsa-miR-581;hsa-miR-3913-3p;hsa-miR-194-3p;hsa-let-7b-5p;hsa-miR-663b;hsa-miR-6850-3p;hsa-miR-4492	hsa04710
ITGA1	1	hsa-miR-2467-3p;hsa-miR-6805-3p;hsa-miR-6721-5p;hsa-miR-6515-5p;hsa-miR-149-3p;hsa-miR-6508-5p;hsa-miR-570-3p;hsa-miR-23a-5p;hsa-miR-3187-3p;hsa-miR-331-5p;hsa-miR-5590-5p;hsa-miR-3126-3p;hsa-miR-1228-3p;hsa-miR-6793-5p;hsa-miR-548at-5p;hsa-miR-129-5p;hsa-miR-4753-5p;hsa-miR-6871-5p;hsa-miR-4712-5p;hsa-miR-605-5p;hsa-miR-6747-5p;hsa-miR-3661;hsa-miR-34b-3p;hsa-miR-4695-3p;hsa-miR-1299;hsa-miR-183…	hsa04640
PPP1R16B	1	hsa-miR-6738-3p;hsa-miR-507;hsa-miR-6814-5p;hsa-miR-326;hsa-miR-6842-3p;hsa-miR-3064-5p;hsa-miR-4764-5p;hsa-miR-382-5p;hsa-miR-1273f;hsa-miR-6884-5p;hsa-miR-515-5p;hsa-miR-1910-5p;hsa-miR-3170;hsa-miR-6772-3p;hsa-miR-3116;hsa-miR-4459;hsa-miR-542-3p;hsa-miR-3139;hsa-miR-431-3p;hsa-miR-34c-5p
PPP1R2	1	hsa-miR-518a-5p;hsa-miR-6516-5p;hsa-miR-497-3p;hsa-miR-4709-5p;hsa-miR-5009-5p;hsa-miR-2110;hsa-miR-210-3p;hsa-miR-6804-5p;hsa-miR-548j-3p;hsa-miR-548ah-3p;hsa-miR-4657;hsa-miR-548a-5p;hsa-miR-4796-5p;hsa-let-7c-3p;hsa-miR-6780a-3p;hsa-miR-371b-5p;hsa-miR-548bb-5p
ID, identifier; FC, fold change.

## Sheet: GO_0030031
ID	FC	mirna_ID	KEGG
VAV2	1	hsa-miR-520a-3p;hsa-miR-508-5p;hsa-miR-3190-3p;hsa-miR-4482-5p;hsa-miR-34c-5p;hsa-miR-330-5p;hsa-miR-2116-3p;hsa-miR-92a-2-5p;hsa-miR-5196-3p;hsa-miR-331-3p;hsa-miR-548ae-3p;hsa-miR-664a-5p;hsa-miR-4755-3p;hsa-miR-6813-5p;hsa-miR-6824-3p;hsa-miR-301a-3p;hsa-miR-4723-5p;hsa-miR-499b-3p;hsa-miR-6878-5p;hsa-miR-17-3p;hsa-miR-548f-5p;hsa-miR-4483;hsa-miR-6779-5p;hsa-miR-129-1-3p;hsa-miR-7111-3p;hsa-m…	hsa04670
WNT1	1	hsa-miR-139-5p;hsa-miR-34c-5p;hsa-miR-30c-1-3p;hsa-miR-3926;hsa-miR-8485;hsa-miR-6766-5p;hsa-miR-30a-3p;hsa-let-7b-5p;hsa-miR-130a-3p;hsa-miR-6742-3p;hsa-miR-3125	hsa04390
ATP7A	1	hsa-miR-4775;hsa-miR-6873-3p;hsa-miR-1185-1-3p;hsa-miR-873-3p;hsa-miR-4492;hsa-miR-4483;hsa-miR-561-3p;hsa-miR-6894-5p;hsa-miR-5190;hsa-miR-939-3p;hsa-miR-4762-5p;hsa-miR-4789-3p;hsa-miR-548am-5p;hsa-miR-5189-5p;hsa-miR-3664-3p;hsa-miR-1261;hsa-miR-4459	hsa04978
SLIT2	1	hsa-miR-548ar-3p;hsa-miR-619-5p;hsa-miR-548k;hsa-miR-4492;hsa-miR-378j;hsa-miR-6817-3p;hsa-miR-6833-5p;hsa-miR-125a-5p;hsa-miR-5584-5p;hsa-miR-93-3p;hsa-miR-30b-5p;hsa-miR-96-5p;hsa-miR-876-5p;hsa-miR-6768-5p;hsa-miR-4761-5p	hsa04360
CCDC88A	1	hsa-miR-4484;hsa-miR-2116-5p;hsa-miR-34c-5p;hsa-miR-583;hsa-miR-3194-3p;hsa-miR-10a-5p;hsa-miR-4477b;hsa-miR-181c-5p;hsa-miR-516b-5p;hsa-miR-218-2-3p;hsa-miR-6730-5p;hsa-miR-548a-5p;hsa-miR-10b-5p;hsa-miR-4646-5p;hsa-miR-499a-3p;hsa-miR-1273g-5p;hsa-miR-30d-3p
RAP2A	1	hsa-miR-4277;hsa-miR-6885-3p;hsa-miR-6715b-5p;hsa-miR-34b-3p;hsa-miR-449c-3p;hsa-miR-5001-3p;hsa-miR-376a-5p;hsa-miR-6865-3p;hsa-miR-4646-3p;hsa-miR-6819-5p;hsa-miR-1910-5p;hsa-miR-507;hsa-let-7c-3p;hsa-miR-4646-5p;hsa-miR-548h-3p;hsa-miR-4672;hsa-miR-3919;hsa-miR-876-5p
ACTN2	1	hsa-miR-891b;hsa-miR-520e;hsa-miR-6750-3p;hsa-miR-490-5p;hsa-miR-372-3p;hsa-miR-660-3p;hsa-miR-4657;hsa-miR-6763-3p;hsa-miR-1273g-3p;hsa-miR-1273g-5p;hsa-miR-338-5p	hsa05412
PLD1	1	hsa-miR-15b-5p;hsa-miR-1537-5p;hsa-miR-6729-3p;hsa-miR-30c-1-3p;hsa-miR-935;hsa-miR-32-3p;hsa-miR-758-3p;hsa-miR-6505-3p;hsa-miR-939-5p;hsa-miR-7114-5p;hsa-miR-4521;hsa-miR-4492	hsa00565
MCIDAS	1	hsa-miR-3140-5p;hsa-miR-3613-3p;hsa-miR-495-3p;hsa-miR-34b-3p;hsa-miR-6879-5p;hsa-miR-548as-5p;hsa-miR-671-5p;hsa-miR-548z;hsa-miR-377-5p;hsa-miR-4747-5p;hsa-miR-1261;hsa-miR-7-1-3p
INTU	1	hsa-miR-6829-5p;hsa-miR-6805-5p;hsa-miR-508-3p;hsa-miR-6855-3p;hsa-miR-3916;hsa-miR-330-3p;hsa-miR-1296-3p;hsa-miR-892c-3p;hsa-miR-6510-3p;hsa-miR-4492;hsa-miR-374b-5p;hsa-miR-4728-5p;hsa-miR-548ae-5p;hsa-miR-548h-5p;hsa-miR-5001-3p;hsa-miR-6795-5p;hsa-miR-188-5p;hsa-miR-548b-3p;hsa-miR-98-3p;hsa-miR-371a-5p;hsa-miR-194-5p;hsa-miR-3907;hsa-miR-488-5p;hsa-miR-4423-5p;hsa-miR-6750-5p;hsa-miR-20a-3p…
FGD2	1	hsa-miR-3688-5p;hsa-miR-34c-5p;hsa-miR-6813-5p;hsa-miR-6805-3p;hsa-miR-508-5p;hsa-miR-1304-5p;hsa-miR-4649-3p
PPP1R16B	1	hsa-miR-6738-3p;hsa-miR-507;hsa-miR-6814-5p;hsa-miR-326;hsa-miR-6842-3p;hsa-miR-3064-5p;hsa-miR-4764-5p;hsa-miR-382-5p;hsa-miR-1273f;hsa-miR-6884-5p;hsa-miR-515-5p;hsa-miR-1910-5p;hsa-miR-3170;hsa-miR-6772-3p;hsa-miR-3116;hsa-miR-4459;hsa-miR-542-3p;hsa-miR-3139;hsa-miR-431-3p;hsa-miR-34c-5p
RHOQ	1	hsa-miR-497-3p;hsa-miR-34c-5p;hsa-miR-103a-2-5p;hsa-miR-3682-5p;hsa-miR-215-3p;hsa-miR-26a-5p;hsa-miR-548aT-5p;hsa-miR-133b;hsa-miR-1277-3p;hsa-miR-6749-3p;hsa-miR-548o-5p;hsa-miR-6876-5p;hsa-miR-542-3p;hsa-miR-5692c;hsa-miR-6513-3p	hsa04910
TCHP	1	hsa-miR-182-3p;hsa-miR-671-5p;hsa-miR-6720-5p;hsa-miR-6879-3p;hsa-miR-7843-5p;hsa-miR-659-5p;hsa-miR-34c-5p;hsa-miR-3688-3p;hsa-miR-1304-3p;hsa-miR-3165;hsa-miR-885-5p;hsa-miR-4455;hsa-miR-3122;hsa-miR-548ae-3p;hsa-miR-155-5p;hsa-miR-326;hsa-miR-1224-3p;hsa-miR-944;hsa-miR-6814-5p;hsa-miR-5697;hsa-miR-27a-5p;hsa-miR-6856-5p;hsa-miR-6736-3p;hsa-miR-513c-3p;hsa-miR-6782-3p;hsa-miR-362-5p;hsa-miR-67…
ID, identifier; FC, fold change.

## Sheet: GO_0043043
ID	FC	mirna_ID	KEGG
FURIN	1	hsa-miR-15b-5p;hsa-miR-4492;hsa-miR-6804-5p;hsa-miR-3912-5p;hsa-miR-219a-5p;hsa-miR-4720-5p;hsa-miR-4723-5p;hsa-miR-4286;hsa-miR-6724-5p;hsa-miR-6783-3p	hsa05164
RWDD1	1	hsa-miR-197-3p;hsa-miR-371b-3p;hsa-miR-6781-3p;hsa-miR-105-5p;hsa-miR-96-5p;hsa-miR-580-5p;hsa-miR-1288-3p;hsa-miR-374b-5p;hsa-miR-665;hsa-miR-892b;hsa-miR-4649-3p;hsa-miR-223-5p;hsa-miR-1273h-5p;hsa-miR-4755-3p;hsa-miR-652-3p;hsa-miR-6868-3p;hsa-miR-4789-3p;hsa-miR-2115-3p;hsa-miR-4423-5p;hsa-miR-17-5p;hsa-miR-3616-5p;hsa-miR-597-5p;hsa-miR-5693;hsa-miR-7-1-3p;hsa-miR-16-1-3p;hsa-miR-4668-5p;hsa…
EIF3M	1	hsa-miR-132-3p;hsa-miR-616-5p;hsa-miR-215-5p;hsa-miR-590-3p;hsa-miR-7854-3p;hsa-miR-2114-3p;hsa-miR-549a;hsa-miR-193b-5p;hsa-miR-454-3p;hsa-miR-6769b-3p;hsa-miR-1296-5p;hsa-miR-6732-3p;hsa-miR-4446-3p;hsa-miR-369-3p;hsa-miR-6875-3p;hsa-miR-4659b-3p;hsa-miR-34b-3p;hsa-miR-6734-3p;hsa-miR-4672;hsa-miR-3622a-3p;hsa-miR-197-5p;hsa-miR-212-3p;hsa-miR-138-1-3p
MRPS11	1	hsa-miR-4435;hsa-miR-4492;hsa-miR-6791-3p;hsa-miR-6842-3p;hsa-miR-6802-5p;hsa-miR-27a-5p;hsa-miR-1273e;hsa-miR-6856-5p;hsa-miR-23a-3p;hsa-miR-548q;hsa-miR-4685-3p;hsa-miR-6512-3p;hsa-miR-1913;hsa-miR-4482-5p;hsa-miR-130a-3p;hsa-miR-5706;hsa-miR-4638-3p;hsa-miR-5586-5p	hsa03010
ANKRD42	1	hsa-miR-548ar-3p;hsa-miR-503-3p;hsa-miR-6833-5p;hsa-miR-548f-5p;hsa-miR-4662a-5p;hsa-miR-3170;hsa-miR-532-3p;hsa-miR-579-3p;hsa-miR-1298-5p;hsa-miR-4657;hsa-miR-548am-5p;hsa-miR-5003-5p;hsa-miR-323a-3p;hsa-miR-6820-3p;hsa-miR-369-3p;hsa-miR-489-3p;hsa-miR-508-5p
RPL14	1	hsa-miR-6866-5p;hsa-miR-5003-5p;hsa-miR-3663-5p;hsa-miR-204-3p;hsa-miR-6823-5p;hsa-miR-5003-3p;hsa-miR-760;hsa-miR-6795-5p;hsa-miR-4656;hsa-miR-483-5p;hsa-miR-4511;hsa-miR-4755-3p;hsa-miR-3160-3p;hsa-miR-5586-3p;hsa-miR-219a-5p;hsa-miR-202-5p;hsa-miR-6511b-5p;hsa-miR-6761-5p;hsa-miR-3926;hsa-let-7c-3p;hsa-miR-6826-3p;hsa-miR-34b-3p;hsa-miR-548z;hsa-miR-6505-5p	hsa03010
RPL27A	1	hsa-miR-3155a;hsa-miR-3187-3p;hsa-miR-6805-5p;hsa-miR-6769b-5p;hsa-miR-214-5p;hsa-miR-4795-3p;hsa-miR-1304-5p;hsa-miR-6130;hsa-miR-6728-3p;hsa-miR-34c-5p;hsa-miR-484;hsa-miR-6859-5p;hsa-miR-30c-2-3p;hsa-miR-548an;hsa-miR-548at-3p;hsa-miR-4677-5p;hsa-miR-3942-3p;hsa-miR-6781-3p;hsa-miR-7977;hsa-miR-23b-3p;hsa-miR-5695;hsa-miR-6890-3p;hsa-miR-6753-3p;hsa-miR-6514-3p;hsa-miR-6501-5p	hsa03010
RPL28	1	hsa-miR-4709-5p;hsa-miR-6805-5p;hsa-miR-2355-5p;hsa-miR-4685-3p;hsa-miR-5011-3p;hsa-miR-6728-3p;hsa-miR-15b-5p;hsa-miR-548b-5p;hsa-miR-4492;hsa-miR-6774-5p;hsa-miR-4435;hsa-miR-3142;hsa-miR-6818-5p;hsa-miR-4667-3p;hsa-miR-196a-3p;hsa-miR-30b-3p;hsa-miR-767-5p;hsa-miR-3160-3p;hsa-miR-766-3p;hsa-miR-1243;hsa-miR-194-3p;hsa-miR-4721;hsa-miR-501-3p;hsa-miR-6877-3p;hsa-miR-3180-5p;hsa-miR-6819-3p;hsa-…	hsa03010
MRPL52	1	hsa-miR-664a-5p;hsa-miR-2116-5p;hsa-miR-34c-5p;hsa-miR-6832-3p;hsa-miR-4433b-5p;hsa-miR-512-3p;hsa-miR-22-5p
EIF1AD	1	hsa-miR-4653-5p;hsa-miR-6721-5p;hsa-miR-5685;hsa-miR-7110-3p;hsa-miR-6764-5p;hsa-miR-6130;hsa-miR-3191-5p;hsa-miR-548x-5p;hsa-miR-548g-5p;hsa-miR-4740-3p;hsa-miR-4657;hsa-miR-4742-5p;hsa-miR-4672;hsa-miR-548ai;hsa-miR-6845-5p;hsa-miR-7703;hsa-miR-6797-5p;hsa-miR-4748;hsa-miR-221-5p;hsa-miR-548ay-5p;hsa-miR-4484;hsa-miR-6862-3p;hsa-miR-548p
CNOT6L	1	hsa-miR-215-5p;hsa-miR-195-3p;hsa-miR-548o-5p;hsa-miR-1287-3p;hsa-miR-4492;hsa-miR-653-3p;hsa-miR-935;hsa-miR-548g-3p;hsa-miR-6730-3p;hsa-miR-4667-5p;hsa-miR-4458;hsa-miR-3162-3p;hsa-miR-4503;hsa-miR-6813-5p;hsa-miR-5087;hsa-let-7f-1-3p;hsa-miR-3922-5p;hsa-miR-499b-5p;hsa-miR-4761-5p;hsa-miR-1284;hsa-miR-92a-1-5p;hsa-miR-4644	hsa03018
PPP1R15A	1	hsa-miR-592;hsa-miR-550a-5p;hsa-miR-3140-5p;hsa-miR-32-5p;hsa-miR-6857-5p;hsa-miR-374b-5p;hsa-miR-3163;hsa-miR-500a-5p;hsa-miR-145-5p;hsa-miR-6736-3p;hsa-miR-4657;hsa-miR-1915-3p;hsa-miR-6874-3p;hsa-miR-550b-2-5p;hsa-miR-6752-3p;hsa-miR-136-5p;hsa-miR-4743-3p	hsa04141
AIRE	1	hsa-miR-2115-5p;hsa-miR-34c-5p;hsa-miR-3194-3p;hsa-miR-19b-1-5p;hsa-miR-7111-5p;hsa-miR-4640-5p;hsa-miR-4733-3p;hsa-miR-509-5p;hsa-miR-7977;hsa-miR-149-3p;hsa-miR-4725-3p	hsa04120
EIF4A3	1	hsa-miR-4649-5p;hsa-miR-34b-3p;hsa-miR-6742-3p;hsa-miR-944;hsa-miR-4688	hsa03040
CHCHD1	1	hsa-miR-25-3p;hsa-miR-26b-3p;hsa-miR-4756-3p;hsa-miR-6876-5p;hsa-miR-34b-3p
POLR2D	1	hsa-miR-3934-5p;hsa-miR-548e-5p;hsa-miR-6827-3p;hsa-miR-6832-5p;hsa-miR-6851-5p;hsa-miR-141-3p;hsa-miR-550a-3-5p;hsa-miR-129-5p;hsa-miR-583;hsa-miR-3164;hsa-miR-4458;hsa-miR-615-3p;hsa-miR-4657;hsa-miR-4651;hsa-miR-93-5p;hsa-miR-6737-5p;hsa-miR-6513-3p;hsa-miR-3074-3p;hsa-miR-4677-5p;hsa-miR-371a-5p;hsa-miR-1233-3p;hsa-miR-373-3p;hsa-miR-335-3p;hsa-miR-548am-3p;hsa-miR-3170;hsa-miR-4766-3p;hsa-mi…	hsa05169
UHMK1	1	hsa-miR-3653-3p;hsa-miR-490-5p;hsa-miR-152-3p;hsa-miR-18b-5p;hsa-miR-1185-2-3p;hsa-miR-141-3p;hsa-miR-6796-3p;hsa-miR-548j-5p;hsa-miR-5683;hsa-miR-185-5p;hsa-miR-100-3p;hsa-miR-5187-5p;hsa-miR-7845-5p;hsa-miR-4452;hsa-miR-6505-5p;hsa-miR-149-3p;hsa-miR-7156-5p;hsa-miR-3126-5p;hsa-miR-34a-3p;hsa-miR-182-5p;hsa-miR-6738-3p;hsa-miR-6801-3p;hsa-miR-98-3p;hsa-miR-6797-5p;hsa-miR-1323;hsa-miR-3150a-3p;…
SESN2	1	hsa-miR-23b-3p;hsa-miR-1228-3p;hsa-miR-34c-5p;hsa-miR-373-3p;hsa-miR-4717-3p;hsa-miR-5695;hsa-miR-4516;hsa-miR-301a-3p;hsa-miR-877-3p;hsa-miR-4429;hsa-miR-4797-3p;hsa-miR-7110-3p;hsa-miR-6878-5p;hsa-miR-550a-5p;hsa-miR-3130-3p;hsa-miR-1276	hsa04150
ID, identifier; FC, fold change.

## Sheet: GO_0002682
ID	FC	mirna_ID	KEGG
SPN	1	hsa-miR-139-5p;hsa-miR-1229-3p;hsa-miR-150-5p;hsa-miR-210-5p;hsa-miR-6810-3p;hsa-miR-4492;hsa-miR-581;hsa-miR-4728-5p;hsa-miR-3909;hsa-miR-6511a-5p;hsa-miR-4794;hsa-miR-4510;hsa-miR-3194-3p;hsa-miR-301a-3p;hsa-miR-6893-5p;hsa-miR-629-5p;hsa-miR-4683;hsa-miR-4767;hsa-miR-193a-5p;hsa-miR-1290;hsa-miR-4753-3p;hsa-miR-518a-5p;hsa-miR-548n;hsa-miR-561-5p;hsa-miR-5695;hsa-miR-3200-5p;hsa-miR-3174;hsa-m…	hsa05169
IL7R	1	hsa-miR-6810-3p;hsa-miR-6844;hsa-miR-1914-3p;hsa-miR-629-3p;hsa-miR-6749-3p;hsa-miR-10a-5p;hsa-miR-34b-3p;hsa-miR-2113;hsa-miR-548j-3p;hsa-miR-942-3p;hsa-miR-4684-5p;hsa-miR-3913-5p;hsa-miR-365a-5p;hsa-miR-4803;hsa-miR-10b-5p;hsa-miR-6126;hsa-miR-6840-3p;hsa-miR-7976;hsa-miR-34a-3p;hsa-miR-4644;hsa-miR-6501-3p	hsa04640
PSMC4	1	hsa-miR-4758-5p;hsa-miR-5003-3p;hsa-miR-6832-3p;hsa-miR-34b-3p;hsa-miR-4695-3p;hsa-miR-5009-5p;hsa-miR-548o-3p;hsa-miR-202-5p;hsa-miR-3529-3p;hsa-miR-940;hsa-miR-6769a-3p;hsa-miR-507;hsa-miR-3192-5p;hsa-miR-6866-3p;hsa-miR-4532;hsa-miR-342-5p	hsa05169
SKP1	1	hsa-miR-141-5p;hsa-miR-3150b-3p;hsa-miR-6854-5p;hsa-miR-4489;hsa-miR-7110-5p;hsa-miR-6873-5p;hsa-miR-151a-3p;hsa-miR-4762-3p;hsa-miR-6820-3p;hsa-miR-33b-5p;hsa-miR-550a-3-5p;hsa-miR-4701-3p;hsa-miR-2114-3p;hsa-miR-1231;hsa-miR-1296-5p;hsa-miR-5692c;hsa-miR-92a-2-5p;hsa-miR-6505-5p;hsa-miR-6764-3p;hsa-miR-223-5p;hsa-miR-29a-3p;hsa-miR-6869-5p;hsa-miR-548at-5p;hsa-miR-7111-3p;hsa-miR-3140-3p;hsa-mi…	hsa04710
TRAF6	1	hsa-miR-548aq-3p;hsa-miR-10b-3p;hsa-miR-508-5p;hsa-miR-6720-5p;hsa-miR-5588-5p;hsa-miR-4733-3p;hsa-miR-33a-5p;hsa-miR-3190-3p;hsa-miR-6842-3p;hsa-miR-4492;hsa-miR-6505-5p;hsa-miR-6730-3p;hsa-miR-4667-5p;hsa-miR-4510;hsa-miR-4659a-3p;hsa-miR-223-3p;hsa-miR-548ab;hsa-miR-19b-3p;hsa-miR-6801-5p;hsa-miR-3685;hsa-miR-3664-5p;hsa-miR-6769a-5p;hsa-miR-329-3p;hsa-miR-758-3p;hsa-miR-4421;hsa-miR-4763-3p	hsa05169
CD3E	1	hsa-miR-3155a;hsa-miR-4492;hsa-miR-3130-5p;hsa-miR-3199;hsa-miR-6787-3p;hsa-miR-2355-5p	hsa04640
GREM1	1	hsa-miR-3691-3p;hsa-miR-6769b-5p;hsa-miR-6855-3p;hsa-miR-625-5p;hsa-miR-548ah-3p;hsa-miR-6515-3p;hsa-miR-455-5p;hsa-miR-142-5p;hsa-miR-1291;hsa-miR-5700;hsa-miR-6752-3p;hsa-miR-548bb-3p;hsa-miR-574-3p;hsa-miR-6716-3p;hsa-miR-548ax;hsa-miR-190a-5p;hsa-miR-3140-3p;hsa-miR-6834-5p;hsa-miR-378a-5p;hsa-miR-1277-5p;hsa-miR-3912-5p;hsa-miR-33b-5p;hsa-let-7a-3p;hsa-miR-1271-5p;hsa-miR-4646-5p
SLIT2	1	hsa-miR-548ar-3p;hsa-miR-619-5p;hsa-miR-548k;hsa-miR-4492;hsa-miR-378j;hsa-miR-6817-3p;hsa-miR-6833-5p;hsa-miR-125a-5p;hsa-miR-5584-5p;hsa-miR-93-3p;hsa-miR-30b-5p;hsa-miR-96-5p;hsa-miR-876-5p;hsa-miR-6768-5p;hsa-miR-4761-5p	hsa04360
ABR	1	hsa-miR-6768-5p;hsa-miR-3155a;hsa-miR-484;hsa-miR-34c-5p;hsa-miR-1237-3p;hsa-miR-4799-3p;hsa-miR-4477a;hsa-miR-2113;hsa-miR-4750-5p;hsa-miR-4690-5p;hsa-miR-6828-5p;hsa-miR-423-5p;hsa-miR-1299;hsa-miR-6840-5p;hsa-miR-627-3p;hsa-miR-5001-5p;hsa-miR-3064-5p;hsa-miR-874-5p;hsa-miR-208b-3p
IRAK3	1	hsa-miR-379-3p;hsa-miR-203b-3p;hsa-miR-138-2-3p;hsa-miR-216a-3p;hsa-miR-4715-3p;hsa-miR-15a-3p;hsa-miR-556-3p;hsa-miR-24-3p;hsa-miR-34c-5p;hsa-miR-6730-5p;hsa-miR-5088-3p;hsa-miR-2114-5p;hsa-miR-4728-5p;hsa-miR-628-5p;hsa-miR-34a-3p;hsa-miR-1225-5p;hsa-miR-1224-5p;hsa-miR-2115-5p;hsa-miR-6851-3p;hsa-miR-3194-3p;hsa-miR-16-2-3p;hsa-miR-766-5p;hsa-miR-766-3p;hsa-miR-202-5p;hsa-miR-4668-5p;hsa-miR-4…	hsa04722
NDFIP1	1	hsa-miR-4435;hsa-miR-578;hsa-miR-6757-3p;hsa-miR-100-3p;hsa-miR-34b-3p;hsa-miR-584-3p;hsa-miR-1271-3p;hsa-miR-877-5p;hsa-miR-545-5p;hsa-miR-3133;hsa-miR-499a-3p;hsa-miR-3145-3p;hsa-miR-6723-5p
LTA	1	hsa-miR-6515-3p;hsa-miR-4492;hsa-miR-6868-3p;hsa-miR-4795-3p;hsa-miR-224-3p;hsa-miR-6728-5p;hsa-miR-138-1-3p;hsa-miR-6742-5p	hsa04668
CYP19A1	1	hsa-miR-2392;hsa-miR-1185-5p;hsa-miR-6800-3p;hsa-miR-548am-5p;hsa-miR-4778-3p;hsa-miR-4758-5p;hsa-miR-3166;hsa-miR-26b-5p;hsa-miR-6806-3p;hsa-miR-874-5p;hsa-miR-4667-5p;hsa-miR-515-5p;hsa-miR-4458;hsa-miR-1224-3p;hsa-miR-6751-3p;hsa-miR-6769a-5p;hsa-miR-5693;hsa-miR-6807-5p;hsa-miR-34b-3p;hsa-miR-4695-3p;hsa-miR-1255a;hsa-miR-6756-3p;hsa-miR-514a-5p	hsa00140
CD4	1	hsa-miR-484;hsa-miR-3177-5p;hsa-miR-4492;hsa-miR-23a-5p;hsa-miR-371b-5p;hsa-miR-182-3p;hsa-miR-4489;hsa-miR-152-5p;hsa-miR-6782-3p;hsa-miR-4713-3p;hsa-miR-493-5p	hsa04640
ARRB2	1	hsa-miR-4492;hsa-miR-219a-1-3p;hsa-miR-660-3p;hsa-miR-6848-5p;hsa-miR-6826-3p;hsa-miR-1248;hsa-miR-125a-3p	hsa04926
WDFY1	1	hsa-miR-449b-3p;hsa-miR-3155b;hsa-miR-4492;hsa-miR-2467-3p;hsa-miR-7112-3p;hsa-miR-19a-5p;hsa-miR-6768-5p;hsa-miR-3163;hsa-miR-3652;hsa-miR-7109-5p;hsa-miR-4690-5p;hsa-miR-4724-5p;hsa-miR-3616-5p;hsa-miR-3145-3p;hsa-miR-5701
VAV2	1	hsa-miR-520a-3p;hsa-miR-508-5p;hsa-miR-3190-3p;hsa-miR-4482-5p;hsa-miR-34c-5p;hsa-miR-330-5p;hsa-miR-2116-3p;hsa-miR-92a-2-5p;hsa-miR-5196-3p;hsa-miR-331-3p;hsa-miR-548ae-3p;hsa-miR-664a-5p;hsa-miR-4755-3p;hsa-miR-6813-5p;hsa-miR-6824-3p;hsa-miR-301a-3p;hsa-miR-4723-5p;hsa-miR-499b-3p;hsa-miR-6878-5p;hsa-miR-17-3p;hsa-miR-548f-5p;hsa-miR-4483;hsa-miR-6779-5p;hsa-miR-129-1-3p;hsa-miR-7111-3p;hsa-m…	hsa04670
WIPF2	1	hsa-miR-491-5p;hsa-miR-616-5p;hsa-miR-136-3p;hsa-miR-6835-3p;hsa-miR-8485;hsa-miR-4715-3p;hsa-miR-214-3p;hsa-miR-5003-3p;hsa-miR-6732-3p;hsa-miR-4507;hsa-miR-4452;hsa-miR-4657;hsa-miR-4656;hsa-miR-6866-5p;hsa-miR-4510;hsa-miR-182-5p;hsa-miR-3194-5p;hsa-miR-29c-3p;hsa-miR-3194-3p;hsa-miR-548bb-3p;hsa-miR-6733-5p;hsa-miR-6858-5p;hsa-miR-6126;hsa-miR-5696;hsa-miR-629-3p;hsa-miR-23b-5p;hsa-miR-3170;h…	hsa04144
SERPINB9	1	hsa-miR-5088-5p;hsa-miR-2115-5p;hsa-miR-1229-5p;hsa-miR-4492;hsa-miR-450a-2-3p;hsa-miR-1303;hsa-miR-500b-3p;hsa-miR-548aa;hsa-miR-664a-5p;hsa-miR-23c;hsa-miR-371a-5p;hsa-miR-605-5p;hsa-miR-7114-3p;hsa-miR-424-5p;hsa-miR-3122;hsa-miR-1262;hsa-miR-548az-5p;hsa-miR-548g-3p;hsa-miR-4672	hsa05146
CSF3R	1	hsa-miR-345-3p;hsa-miR-4492;hsa-miR-548ae-5p;hsa-miR-548h-5p;hsa-miR-6828-5p;hsa-miR-3680-3p;hsa-miR-1287-5p;hsa-miR-1273f;hsa-miR-4733-3p;hsa-miR-3192-5p	hsa04640
CDC73	1	hsa-miR-18a-5p;hsa-miR-3653-3p;hsa-miR-382-5p;hsa-miR-125a-5p;hsa-miR-1972;hsa-miR-1278;hsa-miR-216a-5p;hsa-miR-3192-5p;hsa-miR-5680;hsa-miR-6828-3p;hsa-miR-619-5p;hsa-miR-2116-5p;hsa-miR-4661-3p;hsa-miR-6734-5p;hsa-miR-4755-5p;hsa-miR-4657;hsa-miR-1294;hsa-miR-6750-3p;hsa-miR-6868-3p;hsa-miR-766-3p;hsa-miR-145-5p;hsa-miR-5579-3p;hsa-miR-3140-3p;hsa-miR-4774-5p;hsa-miR-655-3p;hsa-miR-548bb-5p;hsa…
MAFB	1	hsa-miR-374a-3p;hsa-miR-548a-5p;hsa-miR-199a-5p;hsa-miR-5088-3p;hsa-miR-548ac;hsa-miR-1229-3p;hsa-miR-3617-5p;hsa-miR-6716-3p;hsa-miR-4668-5p;hsa-miR-548a-3p;hsa-miR-3664-3p;hsa-miR-3124-3p;hsa-miR-767-5p;hsa-miR-3139;hsa-miR-148a-3p;hsa-miR-4691-5p
THPO	1	hsa-miR-3194-5p;hsa-miR-3688-5p;hsa-miR-876-3p;hsa-miR-34c-5p;hsa-miR-3940-5p	hsa04640
NF1	1	hsa-miR-1323;hsa-miR-6833-5p;hsa-miR-6837-5p;hsa-miR-3152-3p;hsa-miR-3943;hsa-miR-140-5p;hsa-miR-561-3p;hsa-miR-4657;hsa-miR-4803;hsa-miR-548aj-3p;hsa-miR-3617-3p;hsa-miR-3064-5p;hsa-miR-6844;hsa-miR-6752-3p	hsa04010
LAG3	1	hsa-miR-4492
LILRA1	1	hsa-miR-2467-3p;hsa-miR-2110;hsa-miR-1185-2-3p;hsa-miR-4775;hsa-miR-141-3p;hsa-miR-5088-5p;hsa-miR-7854-3p;hsa-miR-3672;hsa-miR-664b-3p;hsa-miR-182-3p;hsa-miR-4657;hsa-miR-544b;hsa-miR-3158-5p;hsa-miR-4511;hsa-miR-4667-3p;hsa-miR-3160-3p;hsa-miR-3074-5p;hsa-miR-1233-3p;hsa-miR-4721;hsa-miR-548ar-3p;hsa-let-7a-3p;hsa-miR-4648;hsa-miR-92a-1-5p;hsa-miR-6798-3p;hsa-miR-4424	hsa04380
TRAT1	1	hsa-miR-6802-3p;hsa-miR-5096;hsa-miR-4687-5p;hsa-miR-5011-3p;hsa-miR-892c-3p;hsa-miR-4326;hsa-miR-6512-3p;hsa-miR-26b-5p;hsa-miR-143-5p;hsa-miR-5701;hsa-miR-486-5p;hsa-miR-135b-5p;hsa-miR-532-3p;hsa-miR-6869-5p;hsa-miR-5087;hsa-miR-6716-3p;hsa-miR-5579-3p;hsa-miR-4803;hsa-miR-4665-5p;hsa-miR-186-3p;hsa-miR-605-5p;hsa-miR-504-3p;hsa-miR-548i;hsa-miR-221-3p;hsa-miR-106b-5p;hsa-miR-4713-5p;hsa-miR-2…
PRKD2	1	hsa-miR-619-5p;hsa-miR-3616-3p;hsa-miR-6849-3p;hsa-miR-3202;hsa-miR-378a-3p;hsa-miR-1304-3p;hsa-miR-610;hsa-miR-6861-5p;hsa-miR-204-5p;hsa-miR-6882-5p;hsa-miR-4755-5p;hsa-miR-450a-1-3p;hsa-miR-488-5p;hsa-miR-4492;hsa-miR-4423-5p;hsa-miR-4753-5p;hsa-miR-580-5p;hsa-miR-4254;hsa-miR-103a-3p;hsa-miR-199a-5p	hsa04015
SUMO1	1	hsa-miR-548bb-3p;hsa-miR-125b-2-3p;hsa-miR-2467-3p;hsa-miR-4469;hsa-miR-301a-5p;hsa-miR-34b-3p;hsa-miR-5698;hsa-miR-4662a-5p;hsa-miR-4659b-3p;hsa-miR-6890-5p;hsa-miR-548c-3p;hsa-miR-4642;hsa-miR-7705;hsa-miR-5002-5p;hsa-miR-4515	hsa05418
HSPA1B	1	hsa-miR-2116-5p;hsa-miR-6515-3p;hsa-miR-4492;hsa-miR-545-3p;hsa-miR-548j-3p;hsa-miR-203b-3p;hsa-miR-5008-3p;hsa-miR-4684-5p;hsa-miR-607;hsa-miR-6815-5p;hsa-miR-572;hsa-miR-4752;hsa-miR-144-3p;hsa-miR-30d-3p	hsa04915
AIRE	1	hsa-miR-2115-5p;hsa-miR-34c-5p;hsa-miR-3194-3p;hsa-miR-19b-1-5p;hsa-miR-7111-5p;hsa-miR-4640-5p;hsa-miR-4733-3p;hsa-miR-509-5p;hsa-miR-7977;hsa-miR-149-3p;hsa-miR-4725-3p	hsa04120
ID, identifier; FC, fold change.

## Sheet: GO_0006518
ID	FC	mirna_ID	KEGG
MME	2	hsa-miR-519d-5p;hsa-miR-4755-3p;hsa-miR-4492;hsa-miR-548i;hsa-miR-34b-3p;hsa-miR-5095;hsa-miR-429;hsa-miR-6802-5p;hsa-miR-30e-5p;hsa-miR-3154;hsa-miR-4646-5p	hsa04640
RWDD1	1	hsa-miR-197-3p;hsa-miR-371b-3p;hsa-miR-6781-3p;hsa-miR-105-5p;hsa-miR-96-5p;hsa-miR-580-5p;hsa-miR-1288-3p;hsa-miR-374b-5p;hsa-miR-665;hsa-miR-892b;hsa-miR-4649-3p;hsa-miR-223-5p;hsa-miR-1273h-5p;hsa-miR-4755-3p;hsa-miR-652-3p;hsa-miR-6868-3p;hsa-miR-4789-3p;hsa-miR-2115-3p;hsa-miR-4423-5p;hsa-miR-17-5p;hsa-miR-3616-5p;hsa-miR-597-5p;hsa-miR-5693;hsa-miR-7-1-3p;hsa-miR-16-1-3p;hsa-miR-4668-5p;hsa…
EIF3M	1	hsa-miR-132-3p;hsa-miR-616-5p;hsa-miR-215-5p;hsa-miR-590-3p;hsa-miR-7854-3p;hsa-miR-2114-3p;hsa-miR-549a;hsa-miR-193b-5p;hsa-miR-454-3p;hsa-miR-6769b-3p;hsa-miR-1296-5p;hsa-miR-6732-3p;hsa-miR-4446-3p;hsa-miR-369-3p;hsa-miR-6875-3p;hsa-miR-4659b-3p;hsa-miR-34b-3p;hsa-miR-6734-3p;hsa-miR-4672;hsa-miR-3622a-3p;hsa-miR-197-5p;hsa-miR-212-3p;hsa-miR-138-1-3p
MRPS11	1	hsa-miR-4435;hsa-miR-4492;hsa-miR-6791-3p;hsa-miR-6842-3p;hsa-miR-6802-5p;hsa-miR-27a-5p;hsa-miR-1273e;hsa-miR-6856-5p;hsa-miR-23a-3p;hsa-miR-548q;hsa-miR-4685-3p;hsa-miR-6512-3p;hsa-miR-1913;hsa-miR-4482-5p;hsa-miR-130a-3p;hsa-miR-5706;hsa-miR-4638-3p;hsa-miR-5586-5p	hsa03010
ANKRD42	1	hsa-miR-548ar-3p;hsa-miR-503-3p;hsa-miR-6833-5p;hsa-miR-548f-5p;hsa-miR-4662a-5p;hsa-miR-3170;hsa-miR-532-3p;hsa-miR-579-3p;hsa-miR-1298-5p;hsa-miR-4657;hsa-miR-548am-5p;hsa-miR-5003-5p;hsa-miR-323a-3p;hsa-miR-6820-3p;hsa-miR-369-3p;hsa-miR-489-3p;hsa-miR-508-5p
RPL14	1	hsa-miR-6866-5p;hsa-miR-5003-5p;hsa-miR-3663-5p;hsa-miR-204-3p;hsa-miR-6823-5p;hsa-miR-5003-3p;hsa-miR-760;hsa-miR-6795-5p;hsa-miR-4656;hsa-miR-483-5p;hsa-miR-4511;hsa-miR-4755-3p;hsa-miR-3160-3p;hsa-miR-5586-3p;hsa-miR-219a-5p;hsa-miR-202-5p;hsa-miR-6511b-5p;hsa-miR-6761-5p;hsa-miR-3926;hsa-let-7c-3p;hsa-miR-6826-3p;hsa-miR-34b-3p;hsa-miR-548z;hsa-miR-6505-5p	hsa03010
RPL27A	1	hsa-miR-3155a;hsa-miR-3187-3p;hsa-miR-6805-5p;hsa-miR-6769b-5p;hsa-miR-214-5p;hsa-miR-4795-3p;hsa-miR-1304-5p;hsa-miR-6130;hsa-miR-6728-3p;hsa-miR-34c-5p;hsa-miR-484;hsa-miR-6859-5p;hsa-miR-30c-2-3p;hsa-miR-548an;hsa-miR-548at-3p;hsa-miR-4677-5p;hsa-miR-3942-3p;hsa-miR-6781-3p;hsa-miR-7977;hsa-miR-23b-3p;hsa-miR-5695;hsa-miR-6890-3p;hsa-miR-6753-3p;hsa-miR-6514-3p;hsa-miR-6501-5p	hsa03010
RPL28	1	hsa-miR-4709-5p;hsa-miR-6805-5p;hsa-miR-2355-5p;hsa-miR-4685-3p;hsa-miR-5011-3p;hsa-miR-6728-3p;hsa-miR-15b-5p;hsa-miR-548b-5p;hsa-miR-4492;hsa-miR-6774-5p;hsa-miR-4435;hsa-miR-3142;hsa-miR-6818-5p;hsa-miR-4667-3p;hsa-miR-196a-3p;hsa-miR-30b-3p;hsa-miR-767-5p;hsa-miR-3160-3p;hsa-miR-766-3p;hsa-miR-1243;hsa-miR-194-3p;hsa-miR-4721;hsa-miR-501-3p;hsa-miR-6877-3p;hsa-miR-3180-5p;hsa-miR-6819-3p;hsa-…	hsa03010
MRPL52	1	hsa-miR-664a-5p;hsa-miR-2116-5p;hsa-miR-34c-5p;hsa-miR-6832-3p;hsa-miR-4433b-5p;hsa-miR-512-3p;hsa-miR-22-5p
EIF1AD	1	hsa-miR-4653-5p;hsa-miR-6721-5p;hsa-miR-5685;hsa-miR-7110-3p;hsa-miR-6764-5p;hsa-miR-6130;hsa-miR-3191-5p;hsa-miR-548x-5p;hsa-miR-548g-5p;hsa-miR-4740-3p;hsa-miR-4657;hsa-miR-4742-5p;hsa-miR-4672;hsa-miR-548ai;hsa-miR-6845-5p;hsa-miR-7703;hsa-miR-6797-5p;hsa-miR-4748;hsa-miR-221-5p;hsa-miR-548ay-5p;hsa-miR-4484;hsa-miR-6862-3p;hsa-miR-548p
CNOT6L	1	hsa-miR-215-5p;hsa-miR-195-3p;hsa-miR-548o-5p;hsa-miR-1287-3p;hsa-miR-4492;hsa-miR-653-3p;hsa-miR-935;hsa-miR-548g-3p;hsa-miR-6730-3p;hsa-miR-4667-5p;hsa-miR-4458;hsa-miR-3162-3p;hsa-miR-4503;hsa-miR-6813-5p;hsa-miR-5087;hsa-let-7f-1-3p;hsa-miR-3922-5p;hsa-miR-499b-5p;hsa-miR-4761-5p;hsa-miR-1284;hsa-miR-92a-1-5p;hsa-miR-4644	hsa03018
PPP1R15A	1	hsa-miR-592;hsa-miR-550a-5p;hsa-miR-3140-5p;hsa-miR-32-5p;hsa-miR-6857-5p;hsa-miR-374b-5p;hsa-miR-3163;hsa-miR-500a-5p;hsa-miR-145-5p;hsa-miR-6736-3p;hsa-miR-4657;hsa-miR-1915-3p;hsa-miR-6874-3p;hsa-miR-550b-2-5p;hsa-miR-6752-3p;hsa-miR-136-5p;hsa-miR-4743-3p	hsa04141
AIRE	1	hsa-miR-2115-5p;hsa-miR-34c-5p;hsa-miR-3194-3p;hsa-miR-19b-1-5p;hsa-miR-7111-5p;hsa-miR-4640-5p;hsa-miR-4733-3p;hsa-miR-509-5p;hsa-miR-7977;hsa-miR-149-3p;hsa-miR-4725-3p	hsa04120
EIF4A3	1	hsa-miR-4649-5p;hsa-miR-34b-3p;hsa-miR-6742-3p;hsa-miR-944;hsa-miR-4688	hsa03040
FURIN	1	hsa-miR-15b-5p;hsa-miR-4492;hsa-miR-6804-5p;hsa-miR-3912-5p;hsa-miR-219a-5p;hsa-miR-4720-5p;hsa-miR-4723-5p;hsa-miR-4286;hsa-miR-6724-5p;hsa-miR-6783-3p	hsa05164
CHCHD1	1	hsa-miR-25-3p;hsa-miR-26b-3p;hsa-miR-4756-3p;hsa-miR-6876-5p;hsa-miR-34b-3p
APH1A	1	hsa-miR-4712-3p;hsa-miR-34c-5p;hsa-miR-1302;hsa-miR-520a-3p;hsa-miR-532-3p;hsa-miR-6769b-5p;hsa-miR-92a-2-5p;hsa-miR-214-3p;hsa-miR-331-3p;hsa-miR-4448;hsa-miR-3173-3p;hsa-miR-627-3p;hsa-miR-1343-5p;hsa-miR-1289;hsa-miR-6732-3p;hsa-miR-136-5p	hsa05010
NPEPPS	1	hsa-miR-497-5p;hsa-miR-548c-5p;hsa-miR-6836-5p;hsa-miR-4795-3p;hsa-miR-22-5p;hsa-miR-3663-5p;hsa-miR-4740-3p;hsa-miR-6515-3p;hsa-miR-4492;hsa-miR-548j-3p;hsa-miR-372-3p;hsa-miR-4539;hsa-miR-744-3p;hsa-miR-4531;hsa-miR-6752-3p;hsa-miR-520e;hsa-miR-3154;hsa-miR-377-3p;hsa-miR-1295b-3p;hsa-miR-7975;hsa-miR-944;hsa-miR-890;hsa-miR-7113-5p;hsa-miR-548f-5p;hsa-miR-3184-3p;hsa-miR-1273d;hsa-miR-6870-3p;…
POLR2D	1	hsa-miR-3934-5p;hsa-miR-548e-5p;hsa-miR-6827-3p;hsa-miR-6832-5p;hsa-miR-6851-5p;hsa-miR-141-3p;hsa-miR-550a-3-5p;hsa-miR-129-5p;hsa-miR-583;hsa-miR-3164;hsa-miR-4458;hsa-miR-615-3p;hsa-miR-4657;hsa-miR-4651;hsa-miR-93-5p;hsa-miR-6737-5p;hsa-miR-6513-3p;hsa-miR-3074-3p;hsa-miR-4677-5p;hsa-miR-371a-5p;hsa-miR-1233-3p;hsa-miR-373-3p;hsa-miR-335-3p;hsa-miR-548am-3p;hsa-miR-3170;hsa-miR-4766-3p;hsa-mi…	hsa05169
UHMK1	1	hsa-miR-3653-3p;hsa-miR-490-5p;hsa-miR-152-3p;hsa-miR-18b-5p;hsa-miR-1185-2-3p;hsa-miR-141-3p;hsa-miR-6796-3p;hsa-miR-548j-5p;hsa-miR-5683;hsa-miR-185-5p;hsa-miR-100-3p;hsa-miR-5187-5p;hsa-miR-7845-5p;hsa-miR-4452;hsa-miR-6505-5p;hsa-miR-149-3p;hsa-miR-7156-5p;hsa-miR-3126-5p;hsa-miR-34a-3p;hsa-miR-182-5p;hsa-miR-6738-3p;hsa-miR-6801-3p;hsa-miR-98-3p;hsa-miR-6797-5p;hsa-miR-1323;hsa-miR-3150a-3p;…
CHRNA7	1	hsa-miR-539-3p;hsa-miR-548b-5p;hsa-miR-34c-5p;hsa-miR-4796-3p;hsa-miR-3613-3p;hsa-miR-5087;hsa-miR-3164;hsa-miR-33b-5p;hsa-miR-4755-5p;hsa-miR-6799-3p;hsa-miR-218-2-3p;hsa-miR-4670-3p;hsa-miR-3126-3p;hsa-miR-664a-5p;hsa-miR-6720-3p;hsa-miR-6878-5p;hsa-miR-4526;hsa-miR-758-3p;hsa-miR-16-5p;hsa-miR-4753-3p;hsa-miR-30c-2-3p	hsa04080
SESN2	1	hsa-miR-23b-3p;hsa-miR-1228-3p;hsa-miR-34c-5p;hsa-miR-373-3p;hsa-miR-4717-3p;hsa-miR-5695;hsa-miR-4516;hsa-miR-301a-3p;hsa-miR-877-3p;hsa-miR-4429;hsa-miR-4797-3p;hsa-miR-7110-3p;hsa-miR-6878-5p;hsa-miR-550a-5p;hsa-miR-3130-3p;hsa-miR-1276	hsa04150
APOE	1	hsa-miR-4779;hsa-miR-580-3p;hsa-miR-4657;hsa-miR-6721-5p;hsa-miR-3125	hsa05010
ID, identifier; FC, fold change.

## Sheet: GO_0009617
ID	FC	mirna_ID	KEGG
SERPINB9	1	hsa-miR-5088-5p;hsa-miR-2115-5p;hsa-miR-1229-5p;hsa-miR-4492;hsa-miR-450a-2-3p;hsa-miR-1303;hsa-miR-500b-3p;hsa-miR-548aa;hsa-miR-664a-5p;hsa-miR-23c;hsa-miR-371a-5p;hsa-miR-605-5p;hsa-miR-7114-3p;hsa-miR-424-5p;hsa-miR-3122;hsa-miR-1262;hsa-miR-548az-5p;hsa-miR-548g-3p;hsa-miR-4672	hsa05146
SASH1	1	hsa-miR-345-3p;hsa-miR-6802-3p;hsa-miR-873-3p;hsa-miR-7703;hsa-miR-548i;hsa-miR-410-3p;hsa-miR-495-3p;hsa-miR-7107-3p;hsa-miR-361-5p;hsa-miR-6716-3p;hsa-miR-7110-5p;hsa-miR-573;hsa-miR-320c;hsa-miR-3146;hsa-miR-23a-3p;hsa-miR-7851-3p
TRAF6	1	hsa-miR-548aq-3p;hsa-miR-10b-3p;hsa-miR-508-5p;hsa-miR-6720-5p;hsa-miR-5588-5p;hsa-miR-4733-3p;hsa-miR-33a-5p;hsa-miR-3190-3p;hsa-miR-6842-3p;hsa-miR-4492;hsa-miR-6505-5p;hsa-miR-6730-3p;hsa-miR-4667-5p;hsa-miR-4510;hsa-miR-4659a-3p;hsa-miR-223-3p;hsa-miR-548ab;hsa-miR-19b-3p;hsa-miR-6801-5p;hsa-miR-3685;hsa-miR-3664-5p;hsa-miR-6769a-5p;hsa-miR-329-3p;hsa-miR-758-3p;hsa-miR-4421;hsa-miR-4763-3p	hsa05169
IRAK3	1	hsa-miR-379-3p;hsa-miR-203b-3p;hsa-miR-138-2-3p;hsa-miR-216a-3p;hsa-miR-4715-3p;hsa-miR-15a-3p;hsa-miR-556-3p;hsa-miR-24-3p;hsa-miR-34c-5p;hsa-miR-6730-5p;hsa-miR-5088-3p;hsa-miR-2114-5p;hsa-miR-4728-5p;hsa-miR-628-5p;hsa-miR-34a-3p;hsa-miR-1225-5p;hsa-miR-1224-5p;hsa-miR-2115-5p;hsa-miR-6851-3p;hsa-miR-3194-3p;hsa-miR-16-2-3p;hsa-miR-766-5p;hsa-miR-766-3p;hsa-miR-202-5p;hsa-miR-4668-5p;hsa-miR-4…	hsa04722
IRF5	1	hsa-miR-4666a-5p;hsa-miR-1277-5p;hsa-miR-330-5p;hsa-miR-125b-2-3p;hsa-miR-6779-5p;hsa-miR-3074-3p;hsa-let-7a-3p;hsa-miR-3146;hsa-let-7d-5p;hsa-miR-4747-5p;hsa-miR-542-3p;hsa-miR-3064-5p;hsa-miR-4731-3p;hsa-miR-4492	hsa04620
ABR	1	hsa-miR-6768-5p;hsa-miR-3155a;hsa-miR-484;hsa-miR-34c-5p;hsa-miR-1237-3p;hsa-miR-4799-3p;hsa-miR-4477a;hsa-miR-2113;hsa-miR-4750-5p;hsa-miR-4690-5p;hsa-miR-6828-5p;hsa-miR-423-5p;hsa-miR-1299;hsa-miR-6840-5p;hsa-miR-627-3p;hsa-miR-5001-5p;hsa-miR-3064-5p;hsa-miR-874-5p;hsa-miR-208b-3p
TFPI	1	hsa-miR-23b-3p;hsa-miR-5787;hsa-miR-4492;hsa-miR-548i;hsa-let-7f-2-3p;hsa-miR-548ae-3p;hsa-miR-320c;hsa-miR-548d-3p;hsa-miR-6855-3p;hsa-miR-30a-3p;hsa-miR-4658;hsa-miR-502-3p	hsa04610
LTA	1	hsa-miR-6515-3p;hsa-miR-4492;hsa-miR-6868-3p;hsa-miR-4795-3p;hsa-miR-224-3p;hsa-miR-6728-5p;hsa-miR-138-1-3p;hsa-miR-6742-5p	hsa04668
SPN	1	hsa-miR-139-5p;hsa-miR-1229-3p;hsa-miR-150-5p;hsa-miR-210-5p;hsa-miR-6810-3p;hsa-miR-4492;hsa-miR-581;hsa-miR-4728-5p;hsa-miR-3909;hsa-miR-6511a-5p;hsa-miR-4794;hsa-miR-4510;hsa-miR-3194-3p;hsa-miR-301a-3p;hsa-miR-6893-5p;hsa-miR-629-5p;hsa-miR-4683;hsa-miR-4767;hsa-miR-193a-5p;hsa-miR-1290;hsa-miR-4753-3p;hsa-miR-518a-5p;hsa-miR-548n;hsa-miR-561-5p;hsa-miR-5695;hsa-miR-3200-5p;hsa-miR-3174;hsa-m…	hsa05169
AZU1	1	hsa-miR-6851-5p;hsa-miR-4492;hsa-miR-185-3p
IFNE	1	hsa-miR-3679-5p;hsa-miR-1229-3p;hsa-miR-1257;hsa-miR-3692-3p;hsa-miR-4482-5p;hsa-miR-34c-5p;hsa-miR-6512-3p;hsa-miR-3167;hsa-miR-548ae-5p;hsa-miR-548h-5p;hsa-miR-2682-5p;hsa-miR-4531;hsa-miR-1224-5p;hsa-miR-937-5p;hsa-miR-3685;hsa-miR-140-5p;hsa-miR-186-5p;hsa-miR-1277-3p;hsa-miR-17-5p;hsa-miR-450b-3p;hsa-miR-660-5p;hsa-miR-548am-3p;hsa-miR-892a;hsa-miR-4662a-5p;hsa-miR-4720-5p;hsa-miR-4474-3p;hs…	hsa04622
CD4	1	hsa-miR-484;hsa-miR-3177-5p;hsa-miR-4492;hsa-miR-23a-5p;hsa-miR-371b-5p;hsa-miR-182-3p;hsa-miR-4489;hsa-miR-152-5p;hsa-miR-6782-3p;hsa-miR-4713-3p;hsa-miR-493-5p	hsa04640
LYPD8	1	hsa-miR-6733-5p;hsa-miR-5189-5p;hsa-miR-34c-5p;hsa-miR-139-3p;hsa-miR-6747-5p
CDC73	1	hsa-miR-18a-5p;hsa-miR-3653-3p;hsa-miR-382-5p;hsa-miR-125a-5p;hsa-miR-1972;hsa-miR-1278;hsa-miR-216a-5p;hsa-miR-3192-5p;hsa-miR-5680;hsa-miR-6828-3p;hsa-miR-619-5p;hsa-miR-2116-5p;hsa-miR-4661-3p;hsa-miR-6734-5p;hsa-miR-4755-5p;hsa-miR-4657;hsa-miR-1294;hsa-miR-6750-3p;hsa-miR-6868-3p;hsa-miR-766-3p;hsa-miR-145-5p;hsa-miR-5579-3p;hsa-miR-3140-3p;hsa-miR-4774-5p;hsa-miR-655-3p;hsa-miR-548bb-5p;hsa…
ID, identifier; FC, fold change.

## Sheet: GO_0045732
ID	FC	mirna_ID	KEGG
BARD1	1	hsa-miR-155-5p;hsa-miR-548a-3p;hsa-miR-1304-3p;hsa-miR-4774-5p;hsa-miR-31-3p;hsa-miR-4657;hsa-miR-335-5p;hsa-miR-3140-3p;hsa-miR-548aj-3p;hsa-miR-580-3p;hsa-miR-4521;hsa-miR-33a-3p	hsa03440
FZR1	1	hsa-miR-2110;hsa-miR-1229-3p;hsa-miR-6720-5p;hsa-miR-4733-3p;hsa-miR-548h-3p;hsa-miR-149-3p;hsa-miR-7-5p;hsa-miR-4758-5p;hsa-miR-4707-3p;hsa-miR-4728-5p;hsa-miR-3652;hsa-miR-4657;hsa-miR-4640-5p;hsa-miR-30b-3p;hsa-miR-7851-3p;hsa-miR-548aa;hsa-miR-6814-5p;hsa-miR-4786-3p;hsa-miR-6511b-5p;hsa-miR-6801-5p;hsa-miR-4745-3p;hsa-miR-5690;hsa-miR-335-3p;hsa-miR-4446-3p;hsa-miR-6895-3p;hsa-miR-744-5p;hsa…	hsa04120
ATG4B	1	hsa-miR-3187-5p;hsa-miR-1305;hsa-miR-6740-3p;hsa-miR-527;hsa-miR-4492;hsa-miR-6827-5p;hsa-miR-744-5p;hsa-miR-10a-5p;hsa-miR-4691-5p;hsa-miR-7112-5p;hsa-miR-4731-5p;hsa-miR-4697-3p;hsa-miR-4723-5p;hsa-miR-10b-5p;hsa-miR-424-5p;hsa-miR-4740-5p;hsa-miR-548az-5p;hsa-miR-5581-5p;hsa-miR-612;hsa-miR-4683	hsa04140
NDFIP1	1	hsa-miR-4435;hsa-miR-578;hsa-miR-6757-3p;hsa-miR-100-3p;hsa-miR-34b-3p;hsa-miR-584-3p;hsa-miR-1271-3p;hsa-miR-877-5p;hsa-miR-545-5p;hsa-miR-3133;hsa-miR-499a-3p;hsa-miR-3145-3p;hsa-miR-6723-5p
TNFSF12	1	hsa-miR-4654;hsa-miR-4657;hsa-miR-4668-3p	hsa04060
MDM2	1	hsa-miR-513b-5p;hsa-miR-1285-3p;hsa-miR-548aj-3p;hsa-miR-6828-3p;hsa-miR-100-3p;hsa-miR-3182;hsa-miR-3913-5p;hsa-miR-653-3p;hsa-miR-4452;hsa-miR-652-5p;hsa-miR-6799-5p;hsa-miR-5003-3p;hsa-miR-548at-3p;hsa-miR-6893-5p;hsa-miR-6126;hsa-miR-6866-3p;hsa-miR-34b-3p;hsa-miR-4666a-5p;hsa-miR-3198;hsa-miR-4697-3p;hsa-miR-6514-3p;hsa-miR-7113-3p	hsa04218
RNF166	1	hsa-miR-4712-5p;hsa-miR-4492;hsa-miR-1273c;hsa-miR-4651;hsa-miR-1913;hsa-miR-1292-3p;hsa-miR-6783-3p;hsa-miR-4740-3p;hsa-miR-4677-3p
SUMO1	1	hsa-miR-548bb-3p;hsa-miR-125b-2-3p;hsa-miR-2467-3p;hsa-miR-4469;hsa-miR-301a-5p;hsa-miR-34b-3p;hsa-miR-5698;hsa-miR-4662a-5p;hsa-miR-4659b-3p;hsa-miR-6890-5p;hsa-miR-548c-3p;hsa-miR-4642;hsa-miR-7705;hsa-miR-5002-5p;hsa-miR-4515	hsa05418
APOE	1	hsa-miR-4779;hsa-miR-580-3p;hsa-miR-4657;hsa-miR-6721-5p;hsa-miR-3125	hsa05010
CUL3	1	hsa-miR-340-5p;hsa-miR-4452;hsa-miR-4727-3p;hsa-miR-6868-5p;hsa-miR-98-3p;hsa-miR-34b-3p;hsa-miR-6835-5p;hsa-miR-5006-3p;hsa-miR-6847-5p;hsa-miR-4763-3p;hsa-miR-1278;hsa-miR-4797-5p;hsa-miR-548ah-3p;hsa-let-7a-2-3p;hsa-miR-2115-3p;hsa-miR-200b-5p;hsa-miR-369-3p;hsa-miR-4667-5p;hsa-miR-107;hsa-miR-6501-3p	hsa04120
FURIN	1	hsa-miR-15b-5p;hsa-miR-4492;hsa-miR-6804-5p;hsa-miR-3912-5p;hsa-miR-219a-5p;hsa-miR-4720-5p;hsa-miR-4723-5p;hsa-miR-4286;hsa-miR-6724-5p;hsa-miR-6783-3p	hsa05164
SH3D19	1	hsa-miR-3613-5p;hsa-miR-3934-3p;hsa-miR-2276-3p;hsa-miR-152-5p;hsa-miR-548am-5p;hsa-miR-10b-5p;hsa-miR-892c-3p;hsa-miR-6764-3p;hsa-miR-4804-3p;hsa-miR-3192-3p;hsa-miR-143-5p;hsa-miR-19a-3p;hsa-miR-4539;hsa-miR-1228-3p;hsa-miR-10a-5p;hsa-miR-6815-5p;hsa-miR-4668-5p;hsa-miR-514a-3p;hsa-miR-548k;hsa-miR-4662a-5p;hsa-miR-3150a-3p;hsa-miR-34b-3p;hsa-miR-190b;hsa-miR-660-3p;hsa-miR-6747-3p;hsa-miR-3134…
SNX33	1	hsa-miR-518a-5p;hsa-miR-3620-3p;hsa-miR-17-3p;hsa-miR-449c-5p;hsa-miR-548ad-5p;hsa-miR-6886-3p;hsa-miR-5190;hsa-miR-6716-3p;hsa-miR-215-5p;hsa-miR-212-5p;hsa-miR-4286;hsa-miR-3911;hsa-miR-4758-3p;hsa-miR-4781-3p;hsa-miR-450b-3p;hsa-miR-6769a-5p;hsa-miR-4665-5p;hsa-miR-6730-5p
PSMC4	1	hsa-miR-4758-5p;hsa-miR-5003-3p;hsa-miR-6832-3p;hsa-miR-34b-3p;hsa-miR-4695-3p;hsa-miR-5009-5p;hsa-miR-548o-3p;hsa-miR-202-5p;hsa-miR-3529-3p;hsa-miR-940;hsa-miR-6769a-3p;hsa-miR-507;hsa-miR-3192-5p;hsa-miR-6866-3p;hsa-miR-4532;hsa-miR-342-5p	hsa05169
SKP1	1	hsa-miR-141-5p;hsa-miR-3150b-3p;hsa-miR-6854-5p;hsa-miR-4489;hsa-miR-7110-5p;hsa-miR-6873-5p;hsa-miR-151a-3p;hsa-miR-4762-3p;hsa-miR-6820-3p;hsa-miR-33b-5p;hsa-miR-550a-3-5p;hsa-miR-4701-3p;hsa-miR-2114-3p;hsa-miR-1231;hsa-miR-1296-5p;hsa-miR-5692c;hsa-miR-92a-2-5p;hsa-miR-6505-5p;hsa-miR-6764-3p;hsa-miR-223-5p;hsa-miR-29a-3p;hsa-miR-6869-5p;hsa-miR-548at-5p;hsa-miR-7111-3p;hsa-miR-3140-3p;hsa-mi…	hsa04710
RNF40	1	hsa-miR-3179;hsa-miR-664a-5p;hsa-miR-6826-5p;hsa-miR-34c-5p;hsa-miR-6855-5p;hsa-miR-6895-5p;hsa-miR-19a-5p;hsa-miR-4749-3p;hsa-miR-6752-5p;hsa-miR-4687-5p;hsa-miR-4498;hsa-miR-205-5p;hsa-miR-6770-3p;hsa-miR-509-3-5p;hsa-miR-4502;hsa-miR-4527;hsa-miR-106a-5p
SGTA	1	hsa-miR-6800-5p;hsa-miR-34c-5p;hsa-miR-3938;hsa-miR-7151-5p;hsa-miR-5003-5p;hsa-miR-4459
ID, identifier; FC, fold change.

## Sheet: GO_0019221
ID	FC	mirna_ID	KEGG
CNTFR	1	hsa-miR-4492;hsa-miR-3184-5p;hsa-miR-6855-3p;hsa-miR-4745-3p;hsa-miR-6724-5p;hsa-miR-361-3p;hsa-miR-6842-3p	hsa04630
IL3RA	1	hsa-miR-34b-3p;hsa-miR-6868-5p	hsa04640
IRAK3	1	hsa-miR-379-3p;hsa-miR-203b-3p;hsa-miR-138-2-3p;hsa-miR-216a-3p;hsa-miR-4715-3p;hsa-miR-15a-3p;hsa-miR-556-3p;hsa-miR-24-3p;hsa-miR-34c-5p;hsa-miR-6730-5p;hsa-miR-5088-3p;hsa-miR-2114-5p;hsa-miR-4728-5p;hsa-miR-628-5p;hsa-miR-34a-3p;hsa-miR-1225-5p;hsa-miR-1224-5p;hsa-miR-2115-5p;hsa-miR-6851-3p;hsa-miR-3194-3p;hsa-miR-16-2-3p;hsa-miR-766-5p;hsa-miR-766-3p;hsa-miR-202-5p;hsa-miR-4668-5p;hsa-miR-4…	hsa04722
IFNE	1	hsa-miR-3679-5p;hsa-miR-1229-3p;hsa-miR-1257;hsa-miR-3692-3p;hsa-miR-4482-5p;hsa-miR-34c-5p;hsa-miR-6512-3p;hsa-miR-3167;hsa-miR-548ae-5p;hsa-miR-548h-5p;hsa-miR-2682-5p;hsa-miR-4531;hsa-miR-1224-5p;hsa-miR-937-5p;hsa-miR-3685;hsa-miR-140-5p;hsa-miR-186-5p;hsa-miR-1277-3p;hsa-miR-17-5p;hsa-miR-450b-3p;hsa-miR-660-5p;hsa-miR-548am-3p;hsa-miR-892a;hsa-miR-4662a-5p;hsa-miR-4720-5p;hsa-miR-4474-3p;hs…	hsa04622
CSF3R	1	hsa-miR-345-3p;hsa-miR-4492;hsa-miR-548ae-5p;hsa-miR-548h-5p;hsa-miR-6828-5p;hsa-miR-3680-3p;hsa-miR-1287-5p;hsa-miR-1273f;hsa-miR-4733-3p;hsa-miR-3192-5p	hsa04640
IL1F10	1	hsa-miR-2392;hsa-miR-4529-3p;hsa-miR-4657;hsa-miR-4455;hsa-miR-345-5p;hsa-miR-548ae-3p;hsa-miR-501-3p
TRAF6	1	hsa-miR-548aq-3p;hsa-miR-10b-3p;hsa-miR-508-5p;hsa-miR-6720-5p;hsa-miR-5588-5p;hsa-miR-4733-3p;hsa-miR-33a-5p;hsa-miR-3190-3p;hsa-miR-6842-3p;hsa-miR-4492;hsa-miR-6505-5p;hsa-miR-6730-3p;hsa-miR-4667-5p;hsa-miR-4510;hsa-miR-4659a-3p;hsa-miR-223-3p;hsa-miR-548ab;hsa-miR-19b-3p;hsa-miR-6801-5p;hsa-miR-3685;hsa-miR-3664-5p;hsa-miR-6769a-5p;hsa-miR-329-3p;hsa-miR-758-3p;hsa-miR-4421;hsa-miR-4763-3p	hsa05169
IL7R	1	hsa-miR-6810-3p;hsa-miR-6844;hsa-miR-1914-3p;hsa-miR-629-3p;hsa-miR-6749-3p;hsa-miR-10a-5p;hsa-miR-34b-3p;hsa-miR-2113;hsa-miR-548j-3p;hsa-miR-942-3p;hsa-miR-4684-5p;hsa-miR-3913-5p;hsa-miR-365a-5p;hsa-miR-4803;hsa-miR-10b-5p;hsa-miR-6126;hsa-miR-6840-3p;hsa-miR-7976;hsa-miR-34a-3p;hsa-miR-4644;hsa-miR-6501-3p	hsa04640
IRF5	1	hsa-miR-4666a-5p;hsa-miR-1277-5p;hsa-miR-330-5p;hsa-miR-125b-2-3p;hsa-miR-6779-5p;hsa-miR-3074-3p;hsa-let-7a-3p;hsa-miR-3146;hsa-let-7d-5p;hsa-miR-4747-5p;hsa-miR-542-3p;hsa-miR-3064-5p;hsa-miR-4731-3p;hsa-miR-4492	hsa04620
PXDN	1	hsa-miR-335-3p;hsa-miR-548am-3p;hsa-miR-34b-3p;hsa-miR-30c-1-3p;hsa-miR-548bb-3p;hsa-miR-4743-5p;hsa-miR-6733-5p;hsa-miR-513b-5p;hsa-miR-216a-3p;hsa-miR-548o-5p;hsa-miR-221-5p;hsa-miR-7974;hsa-miR-5581-5p
TRAF1	1	hsa-miR-573;hsa-miR-136-3p;hsa-miR-5699-3p;hsa-miR-935;hsa-miR-1262;hsa-miR-3663-5p;hsa-miR-3619-3p;hsa-miR-3605-3p;hsa-miR-4722-5p;hsa-miR-4492;hsa-miR-5088-3p;hsa-miR-5590-5p;hsa-miR-2682-5p;hsa-miR-4724-5p;hsa-miR-5586-3p;hsa-miR-6513-5p;hsa-miR-5581-5p;hsa-miR-664a-5p;hsa-miR-301a-3p;hsa-miR-3926;hsa-miR-4747-5p;hsa-miR-6780a-3p;hsa-miR-6857-3p;hsa-miR-5586-5p;hsa-miR-4484;hsa-miR-339-5p;hsa-…	hsa05169
LTA	1	hsa-miR-6515-3p;hsa-miR-4492;hsa-miR-6868-3p;hsa-miR-4795-3p;hsa-miR-224-3p;hsa-miR-6728-5p;hsa-miR-138-1-3p;hsa-miR-6742-5p	hsa04668
PSMC4	1	hsa-miR-4758-5p;hsa-miR-5003-3p;hsa-miR-6832-3p;hsa-miR-34b-3p;hsa-miR-4695-3p;hsa-miR-5009-5p;hsa-miR-548o-3p;hsa-miR-202-5p;hsa-miR-3529-3p;hsa-miR-940;hsa-miR-6769a-3p;hsa-miR-507;hsa-miR-3192-5p;hsa-miR-6866-3p;hsa-miR-4532;hsa-miR-342-5p	hsa05169
TNFSF12	1	hsa-miR-4654;hsa-miR-4657;hsa-miR-4668-3p	hsa04060
THPO	1	hsa-miR-3194-5p;hsa-miR-3688-5p;hsa-miR-876-3p;hsa-miR-34c-5p;hsa-miR-3940-5p	hsa04640
SUMO1	1	hsa-miR-548bb-3p;hsa-miR-125b-2-3p;hsa-miR-2467-3p;hsa-miR-4469;hsa-miR-301a-5p;hsa-miR-34b-3p;hsa-miR-5698;hsa-miR-4662a-5p;hsa-miR-4659b-3p;hsa-miR-6890-5p;hsa-miR-548c-3p;hsa-miR-4642;hsa-miR-7705;hsa-miR-5002-5p;hsa-miR-4515	hsa05418
CCL11	1	hsa-miR-548c-3p;hsa-miR-4492;hsa-miR-4433b-5p;hsa-miR-625-5p;hsa-miR-485-3p;hsa-miR-548aa	hsa05310
GPR35	1	hsa-miR-4731-5p;hsa-miR-545-3p;hsa-miR-4795-3p;hsa-miR-6861-5p;hsa-miR-3653-5p;hsa-miR-3652;hsa-miR-1285-3p;hsa-miR-619-5p;hsa-miR-4492;hsa-miR-3619-5p;hsa-miR-204-5p;hsa-miR-1247-3p;hsa-miR-607;hsa-miR-940;hsa-miR-6810-3p;hsa-miR-146a-3p;hsa-miR-3664-3p;hsa-miR-597-3p;hsa-miR-6751-3p;hsa-miR-514a-3p;hsa-miR-6858-3p;hsa-miR-1236-3p;hsa-miR-5582-5p;hsa-miR-4474-3p;hsa-miR-6768-5p	hsa04080
SLIT2	1	hsa-miR-548ar-3p;hsa-miR-619-5p;hsa-miR-548k;hsa-miR-4492;hsa-miR-378j;hsa-miR-6817-3p;hsa-miR-6833-5p;hsa-miR-125a-5p;hsa-miR-5584-5p;hsa-miR-93-3p;hsa-miR-30b-5p;hsa-miR-96-5p;hsa-miR-876-5p;hsa-miR-6768-5p;hsa-miR-4761-5p	hsa04360
HSPA1B	1	hsa-miR-2116-5p;hsa-miR-6515-3p;hsa-miR-4492;hsa-miR-545-3p;hsa-miR-548j-3p;hsa-miR-203b-3p;hsa-miR-5008-3p;hsa-miR-4684-5p;hsa-miR-607;hsa-miR-6815-5p;hsa-miR-572;hsa-miR-4752;hsa-miR-144-3p;hsa-miR-30d-3p	hsa04915
ID, identifier; FC, fold change.

[truncated: 3 more sheets: GO_0002683, GO_0071345, GO_0034097_x0009_]
