# Supplementary material for: Intratumoral immunosuppression profiles in 11q‐deleted neuroblastomas provide new potential therapeutic targets
Source: Mol Oncol. 2021 Jan 19;15(2):364–80. doi: 10.1002/1878-0261.12868 (PMC7858123; doi:10.1002/1878-0261.12868)
Supplement: Supplementary file 5 — Table S5. Differential expression of genes targeted by the 11q allocated miRNAS based on the Westermann cohort data, exclusively selecting high‐risk NB with 11q deletion vs. normal 11q, using R2 genomics analysis and visualization platform (https://r2.amc.nl). [file MOL2-15-364-s005.xlsx]

## Sheet: DEG-miRNA
Gene	miRNA	GO - Biological process	Gene regulation in 11q-deleted NB vs 11q-normal NB	P value
TRAF1	hsa-miR-4492	apoptotic process	up	0.018
		positive regulation of JNK cascade
		positive regulation of NF-kappaB transcription factor activity
		protein-containing complex assembly
		protein K63-linked ubiquitination
		regulation of extrinsic apoptotic signaling pathway
		regulation of I-kappaB kinase/NF-kappaB signaling
		regulation of tumor necrosis factor-mediated signaling pathway
		tumor necrosis factor-mediated signaling pathway
GPR35	hsa-miR-4492	chemokine-mediated signaling pathway	up	0.00836
		cytoskeleton organization
		G protein-coupled receptor signaling pathway
		negative regulation of neuronal action potential
		negative regulation of voltage-gated calcium channel activity
		positive regulation of cytosolic calcium ion concentration
		positive regulation of cytosolic calcium ion concentration involved in phospholipase C-activating G protein-coupled signaling pathway
		positive regulation of Rho protein signal transduction
SPN	hsa-miR-4492	cellular defense response	up	0.00695
		chemotaxis
		defense response to bacterium
		establishment or maintenance of cell polarity
		immune response
		interferon-gamma production
		leukocyte migration
		leukocyte tethering or rolling
		negative regulation of cell adhesion
		negative regulation of T cell proliferation
		positive regulation of T cell migration
		positive regulation of tumor necrosis factor biosynthetic process
		regulation of T cell migration
		signal transduction
		T-helper 1 cell lineage commitment
ABR	hsa-miR-34c-5p	actin cytoskeleton organization	down	0.00355
		activation of GTPase activity
		brain development
		G protein-coupled receptor signaling pathway
		inner ear morphogenesis
		modulation of chemical synaptic transmission
		negative regulation of blood vessel remodeling
		negative regulation of cellular extravasation
		negative regulation of inflammatory response
		negative regulation of neutrophil degranulation
		neuromuscular process controlling balance
		positive regulation of apoptotic process
		positive regulation of phagocytosis
		regulation of small GTPase mediated signal transduction
		regulation of vascular permeability
		response to lipopolysaccharide
		small GTPase mediated signal transduction
NDFIP1	hsa-miR-34b-3p	cellular iron ion homeostasis	up	0.00374
		metal ion transport
		negative regulation of gene expression
		negative regulation of inflammatory response
		negative regulation of interleukin-4 production
		negative regulation of isotype switching to IgE isotypes
		negative regulation of protein transport
		negative regulation of T cell proliferation
		negative regulation of transporter activity
		negative regulation of type 2 immune response
		positive regulation of I-kappaB kinase/NF-kappaB signaling
		positive regulation of protein catabolic process
		positive regulation of protein ubiquitination
		regulation of isotype switching to IgG isotypes
		regulation of lymphocyte differentiation
		regulation of myeloid leukocyte differentiation
		ubiquitin-dependent protein catabolic process
		vacuolar transport
SERPINB9	hsa-miR-4492	cellular response to estrogen stimulus	up	0.00192
		immune response
		mast cell mediated immunity
		negative regulation by symbiont of host apoptotic process
		negative regulation of apoptotic process
		negative regulation of endopeptidase activity
		positive regulation of gene expression
		protection from natural killer cell mediated cytotoxicity
		response to bacterium
CDC73	hsa-miR-4657	beta-catenin-TCF complex assembly	up	0.03
		cell cycle
		cellular response to lipopolysaccharide
		endodermal cell fate commitment
		histone H2B ubiquitination
		histone monoubiquitination
		mRNA polyadenylation
		negative regulation of apoptotic process
		negative regulation of cell population proliferation
		negative regulation of epithelial cell proliferation
		negative regulation of fibroblast proliferation
		negative regulation of G1/S transition of mitotic cell cycle
		negative regulation of myeloid cell differentiation
		negative regulation of transcription by RNA polymerase II
		positive regulation of cell cycle G1/S phase transition
		positive regulation of mRNA 3'-end processing
		positive regulation of transcription by RNA polymerase II
		positive regulation of transcription elongation from RNA polymerase II promoter
		positive regulation of Wnt signaling pathway
		protein destabilization
		protein ubiquitination
		recruitment of 3'-end processing factors to RNA polymerase II holoenzyme complex
		regulation of cell growth
		stem cell population maintenance
		transcription by RNA polymerase II
		transcription elongation from RNA polymerase II promoter
		Wnt signaling pathway
MAFB	hsa-miR-6716-3p	abducens nerve formation	up	0.012
		brain segmentation
		fat cell differentiation
		inner ear morphogenesis
		negative regulation of erythrocyte differentiation
		negative regulation of osteoclast differentiation
		positive regulation of transcription, DNA-templated
		regulation of transcription, DNA-templated
		respiratory gaseous exchange by respiratory system
		rhombomere 5 development
		rhombomere 6 development
		segment specification
		sensory organ development
		T cell differentiation in thymus
		thymus development
NF1	hsa-miR-4657	actin cytoskeleton organization	up	0.00642
		adrenal gland development
		amygdala development
		artery morphogenesis
		brain development
		camera-type eye morphogenesis
		cell communication
		cellular response to heat
		cerebral cortex development
		cognition
		collagen fibril organization
		extracellular matrix organization
		extrinsic apoptotic signaling pathway via death domain receptors
		forebrain astrocyte development
		forebrain morphogenesis
		gamma-aminobutyric acid secretion, neurotransmission
		glutamate secretion, neurotransmission
		hair follicle maturation
		heart development
		liver development
		MAPK cascade
		metanephros development
		myelination in peripheral nervous system
		negative regulation of angiogenesis
		negative regulation of astrocyte differentiation
		negative regulation of cell-matrix adhesion
		negative regulation of cell migration
		negative regulation of endothelial cell proliferation
		negative regulation of fibroblast proliferation
		negative regulation of MAPK cascade
		negative regulation of MAP kinase activity
		negative regulation of neuroblast proliferation
		negative regulation of neurotransmitter secretion
		negative regulation of oligodendrocyte differentiation
		negative regulation of osteoclast differentiation
		negative regulation of protein import into nucleus
		negative regulation of protein kinase activity
		negative regulation of Rac protein signal transduction
		neural tube development
		observational learning
		osteoblast differentiation
		peripheral nervous system development
		phosphatidylinositol 3-kinase signaling
		pigmentation
		positive regulation of adenylate cyclase activity
		positive regulation of apoptotic process
		positive regulation of endothelial cell proliferation
		positive regulation of extrinsic apoptotic signaling pathway in absence of ligand
		positive regulation of GTPase activity
		positive regulation of neuron apoptotic process
		Ras protein signal transduction
		regulation of angiogenesis
		regulation of blood vessel endothelial cell migration
		regulation of bone resorption
		regulation of cell-matrix adhesion
		regulation of gene expression
		regulation of glial cell differentiation
		regulation of GTPase activity
		regulation of long-term neuronal synaptic plasticity
		regulation of long-term synaptic potentiation
		regulation of synaptic transmission, GABAergic
		response to hypoxia
		Schwann cell development
		skeletal muscle tissue development
		smooth muscle tissue development
		spinal cord development
		sympathetic nervous system development
		visual learning
		wound healing
PTPRH	hsa-miR-4492	apoptotic process	up	1.73e-07
		peptidyl-tyrosine dephosphorylation involved in inactivation of protein kinase activity
		protein dephosphorylation
SPRED1	hsa-miR-34b-3p	fibroblast growth factor receptor signaling pathway	up	0.026
		inactivation of MAPK activity
		MAPK cascade
		negative regulation of angiogenesis
		negative regulation of cell migration involved in sprouting angiogenesis
		negative regulation of ERK1 and ERK2 cascade
		negative regulation of MAPK cascade
		negative regulation of peptidyl-threonine phosphorylation
		negative regulation of phosphatase activity
		negative regulation of protein kinase activity
		positive regulation of DNA damage response, signal transduction by p53 class mediator
		regulation of MAPK cascade
		regulation of protein deacetylation
		vasculogenesis involved in coronary vascular morphogenesis
PPP1R15A	hsa-miR-4657	apoptotic process	up	0.000699
		cell cycle arrest
		cellular response to DNA damage stimulus
		intrinsic apoptotic signaling pathway in response to endoplasmic reticulum stress
		negative regulation of PERK-mediated unfolded protein response
		negative regulation of phosphoprotein phosphatase activity
		negative regulation of protein dephosphorylation
		positive regulation of endoplasmic reticulum stress-induced eIF2 alpha dephosphorylation
		positive regulation of peptidyl-serine dephosphorylation
		positive regulation of phosphoprotein phosphatase activity
		positive regulation of translational initiation in response to stress
		protein localization to endoplasmic reticulum
		regulation of translational initiation by eIF2 alpha dephosphorylation
		response to endoplasmic reticulum stress
CRY2	hsa-miR-4492	blue light signaling pathway	up	1.61e-05
		circadian regulation of gene expression
		circadian rhythm
		entrainment of circadian clock by photoperiod
		glucose homeostasis
		negative regulation of circadian rhythm
		negative regulation of glucocorticoid receptor signaling pathway
		negative regulation of phosphoprotein phosphatase activity
		negative regulation of transcription, DNA-templated
		negative regulation of transcription by RNA polymerase II
		protein-chromophore linkage
		regulation of circadian rhythm
		regulation of sodium-dependent phosphate transport
		response to activity
		response to light stimulus
ITGA1	hsa-miR-34b-3p	activation of MAPK activity	up	0.043
		cell-matrix adhesion
		cellular extravasation
		extracellular matrix organization
		integrin-mediated signaling pathway
		muscle contraction
		negative regulation of cell population proliferation
		negative regulation of epidermal growth factor receptor signaling pathway
		neuron projection morphogenesis
		neutrophil chemotaxis
		positive regulation of neuron apoptotic process
		positive regulation of phosphoprotein phosphatase activity
		vasodilation
PPP1R2	hsa-miR-4657	generation of precursor metabolites and energy	up	0.000438
		glycogen metabolic process
		regulation of phosphoprotein phosphatase activity
		regulation of signal transduction
GO: gene ontology
